# Supplementary material for: Bis­(1H-benzimidazole-κN 3)bis(4-methyl­benzoato-κ 2 O,O′)cobalt(II)
Source: Acta Crystallogr Sect E Struct Rep Online. 2008 Mar 5;64(Pt 4):m522. doi: 10.1107/S1600536808005722 (PMC2961044; doi:10.1107/S1600536808005722)
Supplement: Supplementary file 1 [file e-64-0m522-sup1.cif]

##############################################################################
###                                                                        ###
###        Electronic paper (Acta Crystallographica Section E)             ###
###                                                                        ###
##############################################################################
#                                                                            #
# This CIF contains the data in a paper accepted for publication in Acta     #
# Crystallographica Section E. It conforms to the requirements of Notes      #
# for Authors for Section E, and has been peer reviewed under the auspices   #
# of the IUCr Commission on Journals.                                        #
#                                                                            #
# Full details of the Crystallographic Information File format               #
# are given in the paper "The Crystallographic Information File (CIF):       #
# a New Standard Archive File for Crystallography" by S. R. Hall, F. H.      #
# Allen and I. D. Brown [Acta Cryst. (1991), A47, 655-685].                  #
#                                                                            #
# The current version of the core CIF dictionary is obtainable from          #
# ftp://ftp.iucr.org/pub/cif_core.dic. The current version number is 2.4.    #
#                                                                            #
# Software is freely available for graphical display of the structure(s) in  #
# this CIF.  For information consult the CIF home page http://www.iucr.org/  #
# cif/home.html                                                              #
#                                                                            #
# This file may be used for bona fide research purposes within the           #
# scientific community so long as proper attribution is given to the journal # 
# article from which it was obtained.                                        #
#                                                                            #
##############################################################################
                                             
data_I
_audit_creation_method     SHELXL-97
_chemical_name_systematic
;
Bis(1<i>H</i>-benzimidazole-\k<i>N</i>^3^)bis(4-methylbenzoato-
\k^2^<i>O</i>,<i>O</i>')cobalt(II)
;
_chemical_name_common     ?
_chemical_formula_moiety     'C30 H26 Co N4 O4'
_chemical_formula_sum     'C30 H26 Co N4 O4'
_chemical_formula_iupac     '[Co (C8 H7 O2)2 (C7 H6 N2)2]'
_chemical_formula_weight     565.48
_chemical_melting_point     ?
_symmetry_cell_setting     'monoclinic'
_symmetry_space_group_name_H-M     'P21/n'
_symmetry_space_group_name_Hall     '-P 2yn'
loop_
    _symmetry_equiv_pos_as_xyz
    'x, y, z'
    '-x+1/2, y+1/2, -z+1/2'
    '-x, -y, -z'
    'x-1/2, -y-1/2, z-1/2'
_cell_length_a     13.3209(4)
_cell_length_b     14.5129(4)
_cell_length_c     15.2656(4)
_cell_angle_alpha     90.00
_cell_angle_beta     107.0200(10)
_cell_angle_gamma     90.00
_cell_volume     2821.97(14)
_cell_formula_units_Z     4
_cell_measurement_reflns_used     3500
_cell_measurement_theta_min     1.35
_cell_measurement_theta_max     28.00
_cell_measurement_temperature     296(2)
_exptl_crystal_description     block
_exptl_crystal_colour     colorless
_exptl_crystal_size_max     0.35
_exptl_crystal_size_mid     0.32
_exptl_crystal_size_min     0.26
_exptl_crystal_density_diffrn     1.331
_exptl_crystal_density_meas     ?
_exptl_crystal_density_method     'not measured'
_exptl_crystal_F_000     1172
_exptl_absorpt_coefficient_mu     0.649
_exptl_absorpt_correction_type     multi-scan
_exptl_absorpt_process_details     '(SADABS; Sheldrick, 1996)'
_exptl_absorpt_correction_T_min     0.8047
_exptl_absorpt_correction_T_max     0.8494
_exptl_special_details
;
 ?
;
_diffrn_ambient_temperature     296(2)
_diffrn_radiation_type     MoK\a
_diffrn_radiation_wavelength     0.71073
_diffrn_radiation_source     'fine-focus sealed tube'
_diffrn_radiation_monochromator     graphite
_diffrn_measurement_device_type     'Bruker APEXII area-detector diffractometer'
_diffrn_measurement_method     '\f and \w scan'
_diffrn_detector_area_resol_mean     ?
_diffrn_reflns_number     36127
_diffrn_reflns_av_R_equivalents     0.0624
_diffrn_reflns_av_sigmaI/netI     0.0493
_diffrn_reflns_theta_min     1.98
_diffrn_reflns_theta_max     27.50
_diffrn_reflns_theta_full     27.50
_diffrn_measured_fraction_theta_max     0.986
_diffrn_measured_fraction_theta_full     0.986
_diffrn_reflns_limit_h_min     -17
_diffrn_reflns_limit_h_max     17
_diffrn_reflns_limit_k_min     -18
_diffrn_reflns_limit_k_max     18
_diffrn_reflns_limit_l_min     -19
_diffrn_reflns_limit_l_max     19
_diffrn_standards_number     0
_diffrn_standards_interval_count     0
_diffrn_standards_interval_time     0
_diffrn_standards_decay_%     ?
_refine_special_details
;
 Refinement of F^2^ against ALL reflections.  The weighted R-factor wR and
 goodness of fit S are based on F^2^, conventional R-factors R are based
 on F, with F set to zero for negative F^2^. The threshold expression of
 F^2^ > 2sigma(F^2^) is used only for calculating R-factors(gt) etc. and is
 not relevant to the choice of reflections for refinement.  R-factors based
 on F^2^ are statistically about twice as large as those based on F, and R-
 factors based on ALL data will be even larger.
;
_reflns_number_total     6400
_reflns_number_gt     4431
_reflns_threshold_expression     I>2\s(I)
_refine_ls_structure_factor_coef     Fsqd
_refine_ls_matrix_type     full
_refine_ls_R_factor_all     0.0807
_refine_ls_R_factor_gt     0.0496
_refine_ls_wR_factor_gt     0.1102
_refine_ls_wR_factor_ref     0.1246
_refine_ls_goodness_of_fit_ref     1.046
_refine_ls_restrained_S_all     1.046
_refine_ls_number_reflns     6400
_refine_ls_number_parameters     354
_refine_ls_number_restraints     0
_refine_ls_hydrogen_treatment     constr
_refine_ls_weighting_scheme     calc
_refine_ls_weighting_details
         'calc w=1/[\s^2^(Fo^2^)+(0.0376P)^2^+3.4284P] where P=(Fo^2^+2Fc^2^)/3'
_atom_sites_solution_hydrogens     geom
_atom_sites_solution_primary     direct
_atom_sites_solution_secondary     difmap
_refine_ls_shift/su_max     0.001
_refine_ls_shift/su_mean     0.000
_refine_diff_density_max     0.602
_refine_diff_density_min     -0.333
_refine_ls_extinction_method     none
_refine_ls_extinction_coef     ?
loop_
    _atom_type_symbol
    _atom_type_description
    _atom_type_scat_dispersion_real
    _atom_type_scat_dispersion_imag
    _atom_type_scat_source
    'C' 'C' 0.0033 0.0016
                         'International Tables Vol C Tables 4.2.6.8 and 6.1.1.4'
    'H' 'H' 0.0000 0.0000
                         'International Tables Vol C Tables 4.2.6.8 and 6.1.1.4'
    'N' 'N' 0.0061 0.0033
                         'International Tables Vol C Tables 4.2.6.8 and 6.1.1.4'
    'O' 'O' 0.0106 0.0060
                         'International Tables Vol C Tables 4.2.6.8 and 6.1.1.4'
    'Co' 'Co' 0.3494 0.9721
                         'International Tables Vol C Tables 4.2.6.8 and 6.1.1.4'
_computing_data_collection     'APEX2 (Bruker, 2004)'
_computing_cell_refinement     'SAINT (Bruker, 2004)'
_computing_data_reduction     'SAINT (Bruker, 2004)'
_computing_structure_solution     'SHELXS97 (Sheldrick, 2008)'
_computing_structure_refinement     'SHELXL97 (Sheldrick, 2008)'
_computing_molecular_graphics     'SHELXTL-XP (Sheldrick, 2008)'
_computing_publication_material     'SHELXTL-XP (Sheldrick, 2008)'
loop_
    _atom_site_type_symbol
    _atom_site_label
    _atom_site_fract_x
    _atom_site_fract_y
    _atom_site_fract_z
    _atom_site_U_iso_or_equiv
    _atom_site_adp_type
    _atom_site_calc_flag
    _atom_site_refinement_flags
    _atom_site_occupancy
    _atom_site_disorder_assembly
    _atom_site_disorder_group
    C C1 0.8899(2) 0.68421(19) 0.14187(19) 0.0312(6) Uani d . 1 . .
    C C2 0.9812(2) 0.69664(19) 0.10609(19) 0.0330(6) Uani d . 1 . .
    C C3 1.0312(3) 0.7819(2) 0.1119(2) 0.0445(8) Uani d . 1 . .
    H H3 1.0065 0.8321 0.1373 0.053 Uiso calc R 1 . .
    C C4 1.1174(3) 0.7916(2) 0.0798(3) 0.0531(9) Uani d . 1 . .
    H H4 1.1504 0.8486 0.0845 0.064 Uiso calc R 1 . .
    C C5 1.1560(3) 0.7186(2) 0.0409(2) 0.0443(8) Uani d . 1 . .
    C C6 1.1059(3) 0.6346(2) 0.0354(2) 0.0462(8) Uani d . 1 . .
    H H6 1.1310 0.5845 0.0102 0.055 Uiso calc R 1 . .
    C C7 1.0195(3) 0.6235(2) 0.0665(2) 0.0403(7) Uani d . 1 . .
    H H7 0.9864 0.5665 0.0609 0.048 Uiso calc R 1 . .
    C C8 1.2497(3) 0.7308(3) 0.0059(3) 0.0640(11) Uani d . 1 . .
    H H8A 1.2699 0.6722 -0.0126 0.096 Uiso calc R 1 . .
    H H8B 1.3070 0.7561 0.0536 0.096 Uiso calc R 1 . .
    H H8C 1.2320 0.7720 -0.0456 0.096 Uiso calc R 1 . .
    C C9 0.7811(2) 0.58438(18) 0.3444(2) 0.0301(6) Uani d . 1 . .
    C C10 0.7966(2) 0.52426(18) 0.42681(19) 0.0318(6) Uani d . 1 . .
    C C11 0.7287(3) 0.4538(2) 0.4289(2) 0.0462(8) Uani d . 1 . .
    H H11 0.6711 0.4430 0.3781 0.055 Uiso calc R 1 . .
    C C12 0.7449(3) 0.3984(2) 0.5059(2) 0.0538(10) Uani d . 1 . .
    H H12 0.6978 0.3511 0.5061 0.065 Uiso calc R 1 . .
    C C13 0.8299(3) 0.4123(2) 0.5826(2) 0.0414(7) Uani d . 1 . .
    C C14 0.8973(3) 0.4815(3) 0.5790(2) 0.0566(10) Uani d . 1 . .
    H H14 0.9557 0.4916 0.6292 0.068 Uiso calc R 1 . .
    C C15 0.8818(3) 0.5371(2) 0.5031(2) 0.0543(10) Uani d . 1 . .
    H H15 0.9294 0.5841 0.5033 0.065 Uiso calc R 1 . .
    C C16 0.8501(3) 0.3510(3) 0.6659(2) 0.0603(10) Uani d . 1 . .
    H H16A 0.9244 0.3438 0.6930 0.090 Uiso calc R 1 . .
    H H16B 0.8188 0.2917 0.6481 0.090 Uiso calc R 1 . .
    H H16C 0.8199 0.3784 0.7096 0.090 Uiso calc R 1 . .
    C C17 0.6908(2) 0.87357(19) 0.2698(2) 0.0348(7) Uani d . 1 . .
    H H17 0.7554 0.8953 0.2669 0.042 Uiso calc R 1 . .
    C C18 0.5341(2) 0.8715(2) 0.2899(2) 0.0372(7) Uani d . 1 . .
    C C19 0.5603(2) 0.7845(2) 0.2655(2) 0.0356(7) Uani d . 1 . .
    C C20 0.4904(3) 0.7117(2) 0.2553(3) 0.0589(10) Uani d . 1 . .
    H H20 0.5074 0.6532 0.2392 0.071 Uiso calc R 1 . .
    C C21 0.3955(4) 0.7290(3) 0.2696(4) 0.0806(15) Uani d . 1 . .
    H H21 0.3471 0.6813 0.2628 0.097 Uiso calc R 1 . .
    C C22 0.3697(3) 0.8165(3) 0.2944(3) 0.0742(13) Uani d . 1 . .
    H H22 0.3048 0.8256 0.3044 0.089 Uiso calc R 1 . .
    C C23 0.4375(3) 0.8892(3) 0.3041(3) 0.0550(10) Uani d . 1 . .
    H H23 0.4198 0.9478 0.3196 0.066 Uiso calc R 1 . .
    C C24 0.5534(3) 0.7473(2) 0.0435(2) 0.0411(8) Uani d . 1 . .
    H H24 0.5471 0.7972 0.0797 0.049 Uiso calc R 1 . .
    C C25 0.5272(2) 0.6580(2) -0.0758(2) 0.0368(7) Uani d . 1 . .
    C C26 0.4969(3) 0.6177(2) -0.1616(2) 0.0509(9) Uani d . 1 . .
    H H26 0.4460 0.6443 -0.2103 0.061 Uiso calc R 1 . .
    C C27 0.5453(4) 0.5368(3) -0.1715(3) 0.0814(16) Uani d . 1 . .
    H H27 0.5275 0.5077 -0.2282 0.098 Uiso calc R 1 . .
    C C28 0.6212(4) 0.4971(3) -0.0973(3) 0.0939(19) Uani d . 1 . .
    H H28 0.6522 0.4419 -0.1061 0.113 Uiso calc R 1 . .
    C C29 0.6513(3) 0.5373(2) -0.0118(3) 0.0689(13) Uani d . 1 . .
    H H29 0.7010 0.5099 0.0371 0.083 Uiso calc R 1 . .
    C C30 0.6042(2) 0.6207(2) -0.0017(2) 0.0381(7) Uani d . 1 . .
    Co Co1 0.73145(3) 0.68195(2) 0.20032(3) 0.02980(12) Uani d . 1 . .
    N N1 0.61978(19) 0.67861(16) 0.07391(16) 0.0346(6) Uani d . 1 . .
    N N2 0.4965(2) 0.73853(18) -0.04404(17) 0.0387(6) Uani d . 1 . .
    H H2 0.4494 0.7762 -0.0747 0.046 Uiso calc R 1 . .
    N N3 0.65969(19) 0.78738(15) 0.25232(16) 0.0326(5) Uani d . 1 . .
    N N4 0.6196(2) 0.92647(16) 0.29238(17) 0.0377(6) Uani d . 1 . .
    H H4A 0.6260 0.9841 0.3059 0.045 Uiso calc R 1 . .
    O O1 0.85066(16) 0.75360(13) 0.17053(14) 0.0347(5) Uani d . 1 . .
    O O2 0.85031(16) 0.60520(13) 0.14347(14) 0.0359(5) Uani d . 1 . .
    O O3 0.70607(16) 0.56763(13) 0.27254(13) 0.0340(5) Uani d . 1 . .
    O O4 0.84150(16) 0.65163(13) 0.34567(13) 0.0368(5) Uani d . 1 . .
loop_
    _atom_site_aniso_label
    _atom_site_aniso_U_11
    _atom_site_aniso_U_22
    _atom_site_aniso_U_33
    _atom_site_aniso_U_12
    _atom_site_aniso_U_13
    _atom_site_aniso_U_23
    C1 0.0313(15) 0.0250(13) 0.0310(14) 0.0020(12) -0.0005(12) 0.0031(12)
    C2 0.0346(16) 0.0307(15) 0.0292(14) 0.0034(12) 0.0023(12) 0.0058(12)
    C3 0.050(2) 0.0316(16) 0.055(2) -0.0030(15) 0.0202(17) -0.0036(15)
    C4 0.054(2) 0.0427(19) 0.064(2) -0.0119(17) 0.0201(19) 0.0022(17)
    C5 0.0439(19) 0.0492(19) 0.0397(18) 0.0022(16) 0.0121(15) 0.0085(15)
    C6 0.053(2) 0.0419(18) 0.046(2) 0.0054(16) 0.0173(17) 0.0019(15)
    C7 0.0444(19) 0.0323(16) 0.0425(18) -0.0010(14) 0.0103(15) 0.0012(14)
    C8 0.064(3) 0.071(3) 0.066(3) -0.006(2) 0.032(2) 0.007(2)
    C9 0.0304(15) 0.0238(13) 0.0333(15) -0.0010(12) 0.0050(12) -0.0068(12)
    C10 0.0366(17) 0.0252(14) 0.0302(15) 0.0003(12) 0.0047(13) -0.0019(12)
    C11 0.048(2) 0.0497(19) 0.0348(17) -0.0165(16) 0.0026(15) -0.0002(15)
    C12 0.063(2) 0.053(2) 0.0426(19) -0.0238(18) 0.0107(18) 0.0033(17)
    C13 0.0453(19) 0.0419(17) 0.0364(17) 0.0000(15) 0.0112(15) 0.0043(14)
    C14 0.059(2) 0.055(2) 0.0392(19) -0.0156(19) -0.0111(17) 0.0093(17)
    C15 0.054(2) 0.047(2) 0.045(2) -0.0251(17) -0.0123(17) 0.0124(16)
    C16 0.075(3) 0.064(2) 0.041(2) -0.006(2) 0.0161(19) 0.0134(18)
    C17 0.0373(17) 0.0269(14) 0.0374(16) -0.0011(13) 0.0066(14) 0.0012(12)
    C18 0.0403(18) 0.0321(16) 0.0371(17) 0.0006(13) 0.0080(14) -0.0054(13)
    C19 0.0363(17) 0.0309(15) 0.0372(16) -0.0009(13) 0.0070(14) -0.0039(13)
    C20 0.060(2) 0.0373(18) 0.085(3) -0.0164(17) 0.030(2) -0.0177(19)
    C21 0.062(3) 0.062(3) 0.132(4) -0.028(2) 0.050(3) -0.028(3)
    C22 0.054(3) 0.074(3) 0.106(4) -0.012(2) 0.041(3) -0.025(3)
    C23 0.047(2) 0.050(2) 0.067(2) 0.0048(17) 0.0159(19) -0.0165(18)
    C24 0.0419(19) 0.0420(17) 0.0359(17) 0.0160(15) 0.0057(14) 0.0024(14)
    C25 0.0305(16) 0.0295(15) 0.0418(17) -0.0006(12) -0.0029(14) 0.0042(13)
    C26 0.054(2) 0.0337(17) 0.0445(19) 0.0019(16) -0.0171(16) 0.0004(15)
    C27 0.110(4) 0.041(2) 0.057(2) 0.020(2) -0.032(2) -0.0226(19)
    C28 0.120(4) 0.043(2) 0.073(3) 0.042(2) -0.042(3) -0.027(2)
    C29 0.079(3) 0.0350(18) 0.060(2) 0.0212(19) -0.031(2) -0.0129(17)
    C30 0.0364(17) 0.0276(14) 0.0386(17) -0.0007(13) -0.0071(14) -0.0009(13)
    Co1 0.0307(2) 0.02232(18) 0.0311(2) 0.00253(17) 0.00082(16) -0.00087(16)
    N1 0.0317(13) 0.0303(12) 0.0337(13) 0.0065(11) -0.0030(11) 0.0002(11)
    N2 0.0334(15) 0.0429(15) 0.0342(14) 0.0135(12) 0.0008(11) 0.0033(12)
    N3 0.0365(14) 0.0233(11) 0.0354(13) -0.0015(10) 0.0065(11) -0.0023(10)
    N4 0.0419(15) 0.0210(12) 0.0471(16) 0.0001(11) 0.0083(12) -0.0047(11)
    O1 0.0374(12) 0.0251(10) 0.0383(11) 0.0017(9) 0.0062(9) 0.0001(9)
    O2 0.0367(12) 0.0245(10) 0.0426(12) 0.0000(9) 0.0054(10) 0.0026(9)
    O3 0.0352(12) 0.0277(10) 0.0308(11) -0.0015(9) -0.0033(9) -0.0016(8)
    O4 0.0385(12) 0.0314(10) 0.0323(11) -0.0073(9) -0.0027(9) 0.0016(9)
_geom_special_details
;
 All esds (except the esd in the dihedral angle between two l.s. planes)
 are estimated using the full covariance matrix.  The cell esds are taken
 into account individually in the estimation of esds in distances, angles
 and torsion angles; correlations between esds in cell parameters are only
 used when they are defined by crystal symmetry.  An approximate (isotropic)
 treatment of cell esds is used for estimating esds involving l.s. planes.
;
loop_
    _geom_bond_atom_site_label_1
    _geom_bond_atom_site_label_2
    _geom_bond_site_symmetry_2
    _geom_bond_distance
    _geom_bond_publ_flag
    C1 O2 . 1.265(3) ?
    C1 O1 . 1.270(3) ?
    C1 C2 . 1.482(4) ?
    C2 C7 . 1.391(4) ?
    C2 C3 . 1.395(4) ?
    C3 C4 . 1.381(5) ?
    C3 H3 . 0.9300 ?
    C4 C5 . 1.385(5) ?
    C4 H4 . 0.9300 ?
    C5 C6 . 1.381(5) ?
    C5 C8 . 1.505(5) ?
    C6 C7 . 1.376(4) ?
    C6 H6 . 0.9300 ?
    C7 H7 . 0.9300 ?
    C8 H8A . 0.9600 ?
    C8 H8B . 0.9600 ?
    C8 H8C . 0.9600 ?
    C9 O4 . 1.262(3) ?
    C9 O3 . 1.273(3) ?
    C9 C10 . 1.494(4) ?
    C10 C11 . 1.373(4) ?
    C10 C15 . 1.380(4) ?
    C11 C12 . 1.389(5) ?
    C11 H11 . 0.9300 ?
    C12 C13 . 1.384(5) ?
    C12 H12 . 0.9300 ?
    C13 C14 . 1.359(5) ?
    C13 C16 . 1.511(4) ?
    C14 C15 . 1.377(5) ?
    C14 H14 . 0.9300 ?
    C15 H15 . 0.9300 ?
    C16 H16A . 0.9600 ?
    C16 H16B . 0.9600 ?
    C16 H16C . 0.9600 ?
    C17 N3 . 1.320(4) ?
    C17 N4 . 1.341(4) ?
    C17 H17 . 0.9300 ?
    C18 N4 . 1.382(4) ?
    C18 C19 . 1.390(4) ?
    C18 C23 . 1.390(5) ?
    C19 C20 . 1.387(4) ?
    C19 N3 . 1.397(4) ?
    C20 C21 . 1.367(5) ?
    C20 H20 . 0.9300 ?
    C21 C22 . 1.397(6) ?
    C21 H21 . 0.9300 ?
    C22 C23 . 1.369(5) ?
    C22 H22 . 0.9300 ?
    C23 H23 . 0.9300 ?
    C24 N1 . 1.323(4) ?
    C24 N2 . 1.335(4) ?
    C24 H24 . 0.9300 ?
    C25 N2 . 1.372(4) ?
    C25 C26 . 1.383(4) ?
    C25 C30 . 1.395(4) ?
    C26 C27 . 1.369(5) ?
    C26 H26 . 0.9300 ?
    C27 C28 . 1.402(5) ?
    C27 H27 . 0.9300 ?
    C28 C29 . 1.378(5) ?
    C28 H28 . 0.9300 ?
    C29 C30 . 1.391(4) ?
    C29 H29 . 0.9300 ?
    C30 N1 . 1.394(4) ?
    Co1 O1 . 2.057(2) ?
    Co1 N1 . 2.064(2) ?
    Co1 O3 . 2.074(2) ?
    Co1 N3 . 2.081(2) ?
    Co1 O2 . 2.303(2) ?
    Co1 O4 . 2.316(2) ?
    N2 H2 . 0.8600 ?
    N4 H4A . 0.8600 ?
loop_
    _geom_angle_atom_site_label_1
    _geom_angle_atom_site_label_2
    _geom_angle_atom_site_label_3
    _geom_angle_site_symmetry_1
    _geom_angle_site_symmetry_3
    _geom_angle
    _geom_angle_publ_flag
    O2 C1 O1 . . 119.7(3) ?
    O2 C1 C2 . . 120.6(3) ?
    O1 C1 C2 . . 119.7(2) ?
    C7 C2 C3 . . 118.3(3) ?
    C7 C2 C1 . . 120.8(3) ?
    C3 C2 C1 . . 120.8(3) ?
    C4 C3 C2 . . 120.0(3) ?
    C4 C3 H3 . . 120.0 ?
    C2 C3 H3 . . 120.0 ?
    C3 C4 C5 . . 121.7(3) ?
    C3 C4 H4 . . 119.2 ?
    C5 C4 H4 . . 119.2 ?
    C6 C5 C4 . . 117.9(3) ?
    C6 C5 C8 . . 121.3(3) ?
    C4 C5 C8 . . 120.8(3) ?
    C7 C6 C5 . . 121.4(3) ?
    C7 C6 H6 . . 119.3 ?
    C5 C6 H6 . . 119.3 ?
    C6 C7 C2 . . 120.7(3) ?
    C6 C7 H7 . . 119.6 ?
    C2 C7 H7 . . 119.6 ?
    C5 C8 H8A . . 109.5 ?
    C5 C8 H8B . . 109.5 ?
    H8A C8 H8B . . 109.5 ?
    C5 C8 H8C . . 109.5 ?
    H8A C8 H8C . . 109.5 ?
    H8B C8 H8C . . 109.5 ?
    O4 C9 O3 . . 119.8(3) ?
    O4 C9 C10 . . 120.6(3) ?
    O3 C9 C10 . . 119.7(2) ?
    C11 C10 C15 . . 117.8(3) ?
    C11 C10 C9 . . 121.6(3) ?
    C15 C10 C9 . . 120.6(3) ?
    C10 C11 C12 . . 120.7(3) ?
    C10 C11 H11 . . 119.6 ?
    C12 C11 H11 . . 119.6 ?
    C13 C12 C11 . . 121.2(3) ?
    C13 C12 H12 . . 119.4 ?
    C11 C12 H12 . . 119.4 ?
    C14 C13 C12 . . 117.4(3) ?
    C14 C13 C16 . . 120.8(3) ?
    C12 C13 C16 . . 121.7(3) ?
    C13 C14 C15 . . 121.9(3) ?
    C13 C14 H14 . . 119.0 ?
    C15 C14 H14 . . 119.0 ?
    C14 C15 C10 . . 121.0(3) ?
    C14 C15 H15 . . 119.5 ?
    C10 C15 H15 . . 119.5 ?
    C13 C16 H16A . . 109.5 ?
    C13 C16 H16B . . 109.5 ?
    H16A C16 H16B . . 109.5 ?
    C13 C16 H16C . . 109.5 ?
    H16A C16 H16C . . 109.5 ?
    H16B C16 H16C . . 109.5 ?
    N3 C17 N4 . . 113.0(3) ?
    N3 C17 H17 . . 123.5 ?
    N4 C17 H17 . . 123.5 ?
    N4 C18 C19 . . 105.2(3) ?
    N4 C18 C23 . . 133.0(3) ?
    C19 C18 C23 . . 121.8(3) ?
    C18 C19 C20 . . 120.6(3) ?
    C18 C19 N3 . . 109.5(3) ?
    C20 C19 N3 . . 129.8(3) ?
    C21 C20 C19 . . 117.6(3) ?
    C21 C20 H20 . . 121.2 ?
    C19 C20 H20 . . 121.2 ?
    C20 C21 C22 . . 121.5(4) ?
    C20 C21 H21 . . 119.2 ?
    C22 C21 H21 . . 119.2 ?
    C23 C22 C21 . . 121.6(4) ?
    C23 C22 H22 . . 119.2 ?
    C21 C22 H22 . . 119.2 ?
    C22 C23 C18 . . 116.9(3) ?
    C22 C23 H23 . . 121.6 ?
    C18 C23 H23 . . 121.6 ?
    N1 C24 N2 . . 113.9(3) ?
    N1 C24 H24 . . 123.0 ?
    N2 C24 H24 . . 123.0 ?
    N2 C25 C26 . . 131.3(3) ?
    N2 C25 C30 . . 105.6(3) ?
    C26 C25 C30 . . 123.1(3) ?
    C27 C26 C25 . . 116.8(3) ?
    C27 C26 H26 . . 121.6 ?
    C25 C26 H26 . . 121.6 ?
    C26 C27 C28 . . 121.0(3) ?
    C26 C27 H27 . . 119.5 ?
    C28 C27 H27 . . 119.5 ?
    C29 C28 C27 . . 122.2(4) ?
    C29 C28 H28 . . 118.9 ?
    C27 C28 H28 . . 118.9 ?
    C28 C29 C30 . . 117.2(3) ?
    C28 C29 H29 . . 121.4 ?
    C30 C29 H29 . . 121.4 ?
    C29 C30 C25 . . 119.8(3) ?
    C29 C30 N1 . . 130.8(3) ?
    C25 C30 N1 . . 109.4(3) ?
    O1 Co1 N1 . . 101.36(9) ?
    O1 Co1 O3 . . 141.11(8) ?
    N1 Co1 O3 . . 107.06(9) ?
    O1 Co1 N3 . . 100.55(9) ?
    N1 Co1 N3 . . 95.05(10) ?
    O3 Co1 N3 . . 102.76(9) ?
    O1 Co1 O2 . . 60.06(7) ?
    N1 Co1 O2 . . 91.33(9) ?
    O3 Co1 O2 . . 92.89(7) ?
    N3 Co1 O2 . . 160.49(8) ?
    O1 Co1 O4 . . 89.70(8) ?
    N1 Co1 O4 . . 166.53(9) ?
    O3 Co1 O4 . . 59.64(7) ?
    N3 Co1 O4 . . 90.39(9) ?
    O2 Co1 O4 . . 87.53(7) ?
    C24 N1 C30 . . 104.0(2) ?
    C24 N1 Co1 . . 122.4(2) ?
    C30 N1 Co1 . . 132.88(19) ?
    C24 N2 C25 . . 107.1(2) ?
    C24 N2 H2 . . 126.5 ?
    C25 N2 H2 . . 126.5 ?
    C17 N3 C19 . . 104.7(2) ?
    C17 N3 Co1 . . 128.5(2) ?
    C19 N3 Co1 . . 126.41(19) ?
    C17 N4 C18 . . 107.6(2) ?
    C17 N4 H4A . . 126.2 ?
    C18 N4 H4A . . 126.2 ?
    C1 O1 Co1 . . 95.61(17) ?
    C1 O2 Co1 . . 84.59(16) ?
    C9 O3 Co1 . . 95.55(17) ?
    C9 O4 Co1 . . 84.87(16) ?
loop_
    _geom_hbond_atom_site_label_D
    _geom_hbond_atom_site_label_H
    _geom_hbond_atom_site_label_A
    _geom_hbond_site_symmetry_A
    _geom_hbond_distance_DH
    _geom_hbond_distance_HA
    _geom_hbond_distance_DA
    _geom_hbond_angle_DHA
    N2 H2 O4 4_575 0.86 1.90 2.757(3) 172.9
    N4 H4A O2 2_655 0.86 1.91 2.760(3) 170.4
data_global
_journal_date_recd_electronic     2007-12-07
_journal_date_accepted     2008-02-29
_journal_name_full     'Acta Crystallographica, Section E'
_journal_year     2008
_journal_volume     64
_journal_issue      4
_journal_page_first     m522
_journal_page_last     m522
_journal_paper_category     QM
_journal_coeditor_code     NG2407
_publ_contact_author_name     'Wen-Dong, Song'
_publ_contact_author_address
;
College of Science, Guang Dong Ocean University,
Zhan Jiang 524088
P.R. ChinaChina
;
_publ_contact_author_email     songwd60@126.com
_publ_contact_author_fax     '86 0759 2383636'
_publ_contact_author_phone     '86 0759 2383559'
_publ_section_title
;\
Bis(1<i>H</i>-benzimidazole-\k<i>N</i>^3^)bis(4-methylbenzoato-\
\k^2^<i>O</i>,<i>O</i>')cobalt(II)
;
loop_
    _publ_author_name
    _publ_author_footnote
    _publ_author_address
    'Wen-Dong Song' .
;
College of Science, Guang Dong Ocean University
Zhanjiang 524088
People's Republic of China
;
    'Chang-Sheng Gu' .
;
College of Science, Guang Dong Ocean University
Zhanjiang 524088
People's Republic of China
;
    'Xiao-Min Hao' .
;
College of Science, Guang Dong Ocean University
Zhanjiang 524088
People's Republic of China
;
    'Jian-Bin Yan' .
;
College of Science, Guang Dong Ocean University
Zhanjiang 524088
People's Republic of China
;
