# Supplementary material for: Bis­(1H-benzimidazole-κN 3)bis(4-methyl­benzoato-κ 2 O,O′)cobalt(II)
Source: Acta Crystallogr Sect E Struct Rep Online. 2008 Mar 5;64(Pt 4):m522. doi: 10.1107/S1600536808005722 (PMC2961044; doi:10.1107/S1600536808005722)
Supplement: Supplementary file 2 [file e-64-0m522-Isup2.hkl]

# 
# h,k,l, Fc-squared, Fo-squared, sigma(Fo-squared) and status flag 
# 
data_I
_shelx_title ' X in P2(1)/n' 
_shelx_refln_list_code          4 
_shelx_F_calc_maximum      305.47 
_exptl_crystal_F_000      1172.00 
_reflns_d_resolution_high  0.7696 
 
loop_ 
 _symmetry_equiv_pos_as_xyz 
 'x, y, z' 
 '-x+1/2, y+1/2, -z+1/2' 
 '-x, -y, -z' 
 'x-1/2, -y-1/2, z-1/2' 
 
_cell_length_a    13.3209 
_cell_length_b    14.5129 
_cell_length_c    15.2656 
_cell_angle_alpha  90.000 
_cell_angle_beta  107.020 
_cell_angle_gamma  90.000 
 
_shelx_F_squared_multiplier     1.000 
 
loop_ 
 _refln_index_h 
 _refln_index_k 
 _refln_index_l 
 _refln_F_squared_calc 
 _refln_F_squared_meas 
 _refln_F_squared_sigma 
 _refln_observed_status 
   2   0   0     2376.60     2396.11     49.39 o 
   4   0   0       27.44        6.28     10.55 o 
   6   0   0      408.29      501.21     22.76 o 
   8   0   0     8939.75     8788.40    148.69 o 
  10   0   0      437.47      437.78     29.48 o 
  12   0   0       16.77       -9.03     22.90 o 
  14   0   0        0.02        3.16     27.56 o 
  16   0   0       90.62      220.19     72.20 o 
   1   1   0     4734.31     4332.23    137.79 o 
   2   1   0     7615.84     7155.50    108.49 o 
   3   1   0     4542.53     4522.91     56.55 o 
   4   1   0        5.03       -2.57      5.87 o 
   5   1   0     2067.98     2060.02     47.33 o 
   6   1   0     4657.50     4556.25     59.24 o 
   7   1   0     1223.47     1244.97     26.78 o 
   8   1   0      984.77      891.71     25.64 o 
   9   1   0     1102.89     1085.71     30.08 o 
  10   1   0     1203.13     1163.58     35.33 o 
  11   1   0      187.68      221.42     29.03 o 
  12   1   0      266.25      314.42     28.76 o 
  13   1   0      173.41      160.22     25.95 o 
  14   1   0      109.86      113.32     30.25 o 
  15   1   0       48.25       47.92     28.16 o 
  16   1   0      433.88      353.21     58.66 o 
   0   2   0    33958.48    38543.44    798.68 o 
   1   2   0     7820.07     7944.63    248.73 o 
   2   2   0     2030.54     2015.01     33.18 o 
   3   2   0      205.93      186.16      8.77 o 
   4   2   0     2722.39     2627.26     45.20 o 
   5   2   0      578.45      579.20     18.16 o 
   6   2   0      137.95      176.35     11.81 o 
   7   2   0     1294.16     1237.92     32.72 o 
   8   2   0     2052.57     1966.60     39.07 o 
   9   2   0      399.10      346.27     19.26 o 
  10   2   0     1101.97     1082.20     32.10 o 
  11   2   0       16.97       26.00     12.91 o 
  12   2   0      332.06      385.68     35.25 o 
  13   2   0      162.07      176.72     26.80 o 
  14   2   0        1.38      -27.90     22.55 o 
  15   2   0       74.51       43.20     28.28 o 
  16   2   0        0.77        1.33     34.91 o 
   1   3   0     1512.19     1489.03     42.77 o 
   2   3   0      600.24      538.80     12.65 o 
   3   3   0     2989.48     3000.88     43.48 o 
   4   3   0       10.45       13.34      5.38 o 
   5   3   0      290.85      334.94     13.53 o 
   6   3   0     1091.71     1167.25     25.97 o 
   7   3   0     2832.89     2702.74     46.06 o 
   8   3   0       53.85       56.29     16.26 o 
   9   3   0     6291.64     6117.55     87.24 o 
  10   3   0        0.65        7.05     11.02 o 
  11   3   0      422.78      464.63     26.67 o 
  12   3   0     1742.36     1752.62     55.01 o 
  13   3   0      110.93      151.67     27.45 o 
  14   3   0       22.80       -0.63     20.54 o 
  15   3   0      204.52      260.46     39.99 o 
  16   3   0       63.71       23.66     48.57 o 
   0   4   0       33.39       47.27     11.95 o 
   1   4   0     5116.90     4752.62     70.05 o 
   2   4   0      647.89      577.57     19.32 o 
   3   4   0     1577.76     1563.20     29.03 o 
   4   4   0      299.77      254.81     10.12 o 
   5   4   0     2322.60     2151.69     33.56 o 
   6   4   0       29.23       33.18      9.14 o 
   7   4   0     5137.02     5216.42     73.48 o 
   8   4   0        4.37       16.78      8.98 o 
   9   4   0     2063.16     2005.87     42.64 o 
  10   4   0        5.61       42.64     12.57 o 
  11   4   0       93.36      123.95     17.99 o 
  12   4   0        2.23       15.09     16.47 o 
  13   4   0      271.90      328.58     44.07 o 
  14   4   0       41.31       43.68     28.44 o 
  15   4   0       62.19       56.10     29.05 o 
  16   4   0       26.80       43.30     37.09 o 
   1   5   0     3958.67     4144.15     58.69 o 
   2   5   0       80.56       79.91      5.74 o 
   3   5   0      354.12      324.25     10.80 o 
   4   5   0      176.48      167.52      9.35 o 
   5   5   0     1231.45     1324.21     24.03 o 
   6   5   0      328.19      367.45     18.95 o 
   7   5   0      206.90      192.10     16.41 o 
   8   5   0     1283.94     1303.86     34.35 o 
   9   5   0     1048.00      974.76     32.21 o 
  10   5   0     1815.72     1722.85     49.05 o 
  11   5   0     1305.30     1318.16     47.06 o 
  12   5   0        1.61        4.94     17.43 o 
  13   5   0      304.43      300.88     33.00 o 
  14   5   0      253.07      279.43     39.81 o 
  15   5   0      214.35      225.07     53.12 o 
   0   6   0      338.65      369.50     22.83 o 
   1   6   0     2805.41     2701.76     40.37 o 
   2   6   0      840.43      690.29     18.31 o 
   3   6   0     1351.40     1297.51     21.83 o 
   4   6   0      137.79      119.27      8.70 o 
   5   6   0     2362.20     2346.88     35.19 o 
   6   6   0     1489.63     1366.45     26.67 o 
   7   6   0       91.51       87.65     10.59 o 
   8   6   0      893.57      817.10     42.26 o 
   9   6   0      266.26      285.93     22.17 o 
  10   6   0        6.61       71.74     14.87 o 
  11   6   0     1015.20     1002.34     38.24 o 
  12   6   0       26.42       20.16     19.67 o 
  13   6   0        2.17       10.24     20.03 o 
  14   6   0      111.67       98.96     30.47 o 
  15   6   0       41.05       30.40     29.97 o 
   1   7   0      163.17      149.21     13.36 o 
   2   7   0      670.16      572.95     14.34 o 
   3   7   0        2.74       -1.54      4.60 o 
   4   7   0      896.79      809.22     18.50 o 
   5   7   0      699.10      697.46     25.06 o 
   6   7   0      227.96      212.88     14.94 o 
   7   7   0      179.65      143.66     14.40 o 
   8   7   0      328.19      318.85     17.94 o 
   9   7   0      235.85      266.11     19.65 o 
  10   7   0      850.94      905.35     35.42 o 
  11   7   0        1.44        8.16     14.87 o 
  12   7   0     1754.00     1843.99     64.58 o 
  13   7   0        5.24       30.80     23.67 o 
  14   7   0      480.73      535.44     79.06 o 
  15   7   0        2.60        9.57     28.94 o 
   0   8   0      694.34      668.07     34.14 o 
   1   8   0     3404.91     3620.92     61.93 o 
   2   8   0     8049.57     8292.08     98.02 o 
   3   8   0       35.81       25.15      6.98 o 
   4   8   0     1680.93     1657.06     28.21 o 
   5   8   0       56.91       45.97      7.95 o 
   6   8   0     2499.81     2496.32     40.49 o 
   7   8   0       38.54       38.59      9.87 o 
   8   8   0      719.60      683.30     24.49 o 
   9   8   0      256.91      231.98     19.24 o 
  10   8   0       17.14      103.24     17.41 o 
  11   8   0      122.24      156.13     25.40 o 
  12   8   0       67.04       70.21     34.74 o 
  13   8   0       59.77       87.94     34.23 o 
  14   8   0        0.16        7.57     32.62 o 
   1   9   0       99.96       90.86     12.53 o 
   2   9   0      367.17      347.92     18.75 o 
   3   9   0     1049.17     1074.83     27.78 o 
   4   9   0     2969.19     3044.43     46.60 o 
   5   9   0     1745.10     1723.92     34.01 o 
   6   9   0        1.81        7.81      8.56 o 
   7   9   0     1726.67     1651.83     36.68 o 
   8   9   0      557.65      642.63     27.17 o 
   9   9   0       28.50       -3.91     11.86 o 
  10   9   0      116.54      155.62     22.89 o 
  11   9   0      597.22      594.01     57.06 o 
  12   9   0      586.29      581.30     42.21 o 
  13   9   0      286.00      259.35     46.84 o 
  14   9   0       50.32       93.82     40.13 o 
   0  10   0      756.02      827.62     42.85 o 
   1  10   0     6329.67     5918.31     94.42 o 
   2  10   0      198.87      234.42     18.68 o 
   3  10   0     1809.57     1811.90     57.36 o 
   4  10   0      242.27      222.96     16.94 o 
   5  10   0     1932.47     2017.25     42.27 o 
   6  10   0      440.99      457.63     22.82 o 
   7  10   0      333.73      310.59     20.40 o 
   8  10   0      307.16      278.00     32.59 o 
   9  10   0      242.92      206.21     22.27 o 
  10  10   0        0.39       68.60     25.56 o 
  11  10   0        8.92       57.70     26.99 o 
  12  10   0       22.96       74.13     28.74 o 
  13  10   0       41.52       57.17     51.60 o 
  14  10   0        7.05      -53.77     44.70 o 
   1  11   0       45.77       17.20     12.00 o 
   2  11   0      110.65       78.96     13.86 o 
   3  11   0      538.76      552.50     24.05 o 
   4  11   0       32.95       16.89     12.14 o 
   5  11   0      220.04      360.52     21.57 o 
   6  11   0      206.33      221.86     26.26 o 
   7  11   0      678.28      683.04     28.65 o 
   8  11   0      182.12      160.99     17.97 o 
   9  11   0      202.35      254.30     26.94 o 
  10  11   0       55.66       90.95     27.68 o 
  11  11   0      410.30      479.39     51.05 o 
  12  11   0       26.96       43.68     63.08 o 
  13  11   0      195.44      220.38     68.89 o 
   0  12   0       17.75      -16.49     16.21 o 
   1  12   0     4124.62     3889.46     72.59 o 
   2  12   0     1614.39     1547.69     41.00 o 
   3  12   0       85.72       54.63     12.49 o 
   4  12   0        2.02       -6.78     10.47 o 
   5  12   0      193.74      221.13     19.70 o 
   6  12   0      178.82      185.68     19.78 o 
   7  12   0      981.06      969.48     36.12 o 
   8  12   0       75.44       29.20     16.57 o 
   9  12   0      416.93      482.55     35.01 o 
  10  12   0       39.82       67.72     35.89 o 
  11  12   0        1.98      -11.15     26.24 o 
  12  12   0       22.67       12.08     49.28 o 
   1  13   0       75.95       94.61     16.84 o 
   2  13   0      789.95      691.18     30.71 o 
   3  13   0      583.40      610.05     28.19 o 
   4  13   0        8.19       -3.56     11.60 o 
   5  13   0        8.08       74.97     14.96 o 
   6  13   0      143.47      195.01     22.52 o 
   7  13   0      147.94      175.36     22.44 o 
   8  13   0      321.16      296.51     27.30 o 
   9  13   0       67.90       65.08     25.08 o 
  10  13   0      146.39      132.20     33.81 o 
  11  13   0      149.45       30.99     67.24 o 
   0  14   0     1085.54     1258.25     63.98 o 
   1  14   0      105.43       95.16     16.79 o 
   2  14   0      883.49      853.44     33.72 o 
   3  14   0       16.10        8.49     13.11 o 
   4  14   0      509.79      558.65     32.69 o 
   5  14   0        3.48       13.97     15.79 o 
   6  14   0      620.97      591.97     36.85 o 
   7  14   0      572.85      629.21     36.13 o 
   8  14   0      375.66      359.19     29.68 o 
   9  14   0        6.48      -17.82     21.37 o 
  10  14   0       91.64      141.98     34.68 o 
  11  14   0       26.08       16.32     34.73 o 
   1  15   0      259.45      180.72     25.23 o 
   2  15   0       61.57       58.72     18.14 o 
   3  15   0      157.24      143.40     21.64 o 
   4  15   0      149.88      139.57     22.77 o 
   5  15   0       31.98       16.29     17.80 o 
   6  15   0      855.98      833.54     41.35 o 
   7  15   0       25.77       24.25     18.79 o 
   8  15   0      916.83      965.29     63.29 o 
   9  15   0       19.20       -0.57     25.18 o 
  10  15   0      220.99      191.21     41.18 o 
   0  16   0      515.10      683.36     78.43 o 
   1  16   0      335.94      306.05     32.09 o 
   2  16   0      240.21      236.40     30.85 o 
   3  16   0       98.83       98.67     20.50 o 
   4  16   0      250.12      301.51     28.64 o 
   5  16   0        5.86       -5.37     17.42 o 
   6  16   0      375.30      408.36     38.87 o 
   7  16   0       65.17       91.62     23.50 o 
   8  16   0      315.45      363.47     39.67 o 
   1  17   0      122.99      123.09     23.86 o 
   2  17   0       46.62       37.66     18.89 o 
   3  17   0      437.87      461.14     35.03 o 
   4  17   0       37.81       44.60     23.51 o 
   5  17   0      147.02      168.76     25.70 o 
   6  17   0       21.24       48.25     22.39 o 
   7  17   0       96.71       84.78     24.92 o 
   0  18   0       40.72       59.28     36.01 o 
   1  18   0      368.84      316.56     29.61 o 
   2  18   0       58.39       52.59     21.95 o 
   3  18   0      698.07      723.99     43.91 o 
   4  18   0        1.04       -6.03     20.09 o 
 -15   0   1       49.89       47.70     38.27 o 
 -13   0   1       37.99       41.40     28.63 o 
 -11   0   1      153.31      142.99     22.14 o 
  -9   0   1     1637.29     1598.03     48.85 o 
  -7   0   1     1585.53     1389.97     48.68 o 
  -5   0   1     2052.04     1937.04     44.45 o 
  -3   0   1    30366.31    28777.94    411.75 o 
   1   0   1    21330.28    22295.06    315.93 o 
   3   0   1    13748.54    13086.37    229.49 o 
   5   0   1      204.09      179.67     15.69 o 
   7   0   1        3.87        2.14      9.57 o 
   9   0   1       60.73       94.80     16.73 o 
  11   0   1       82.34      104.94     28.82 o 
  13   0   1      157.35      193.74     38.85 o 
  15   0   1       95.24      132.49     57.55 o 
 -16   1   1       28.65       56.81     26.18 o 
 -15   1   1       43.22       31.21     22.82 o 
 -14   1   1       23.44        5.80     20.03 o 
 -13   1   1      180.79      165.10     25.96 o 
 -12   1   1      197.57      205.99     36.14 o 
 -11   1   1      678.59      676.43     27.56 o 
 -10   1   1       10.81       21.02     11.43 o 
  -9   1   1      787.01      728.73     24.30 o 
  -8   1   1      287.15      293.58     15.83 o 
  -7   1   1     4770.03     4771.15     64.11 o 
  -6   1   1     1900.47     1759.58     31.16 o 
  -5   1   1       13.79        2.68      5.79 o 
  -4   1   1     1580.53     1544.09     29.34 o 
  -3   1   1     1269.21     1183.16     21.34 o 
  -2   1   1     3474.41     3406.48     50.61 o 
  -1   1   1      731.72      804.57     25.26 o 
   0   1   1     1711.08     1536.71     73.24 o 
   1   1   1     1872.60     1837.11     25.66 o 
   2   1   1    16655.33    16512.41    193.19 o 
   3   1   1        4.76       -1.28      5.94 o 
   5   1   1      689.92      680.02     20.92 o 
   6   1   1      165.81      154.79     12.92 o 
   7   1   1     8121.40     7830.09     98.55 o 
   8   1   1     3350.69     3152.00     51.53 o 
   9   1   1     1946.49     1843.92     38.45 o 
  10   1   1      109.07      132.06     18.14 o 
  11   1   1      928.64      916.30     38.62 o 
  12   1   1      193.78      189.07     28.90 o 
  13   1   1       94.32      103.74     31.40 o 
  14   1   1       88.50      101.58     37.99 o 
  15   1   1      117.89      194.34     45.61 o 
  16   1   1       17.81       -2.54     45.41 o 
 -16   2   1       34.37      -13.26     26.38 o 
 -15   2   1        1.29      -20.26     20.65 o 
 -14   2   1        0.24      -15.95     19.38 o 
 -13   2   1      253.59      326.37     33.09 o 
 -12   2   1       97.60       62.02     15.58 o 
 -11   2   1     1506.07     1545.30     39.93 o 
 -10   2   1     1064.77     1034.82     31.67 o 
  -9   2   1      800.54      734.70     33.79 o 
  -8   2   1     2990.11     2991.94     51.15 o 
  -7   2   1      833.78      751.99     22.59 o 
  -6   2   1      729.29      868.72     22.70 o 
  -5   2   1     4803.73     4522.68     60.59 o 
  -4   2   1      489.21      461.30     18.04 o 
  -3   2   1     5622.99     5522.67     71.08 o 
  -2   2   1    38955.46    38748.48    406.43 o 
  -1   2   1      137.12      121.36     11.42 o 
   0   2   1     5971.10     6141.65    113.03 o 
   1   2   1    12739.39    12767.15    219.07 o 
   2   2   1     7692.73     7454.53     92.07 o 
   3   2   1     4999.46     4740.86     61.70 o 
   4   2   1      554.81      604.60     28.47 o 
   5   2   1       12.39       13.09      6.51 o 
   6   2   1       50.60       41.16      8.83 o 
   7   2   1      207.26      256.27     14.77 o 
   8   2   1       80.37       78.89     11.54 o 
   9   2   1      295.55      314.83     18.28 o 
  10   2   1      350.28      381.67     35.31 o 
  11   2   1      479.49      479.44     30.43 o 
  12   2   1       57.66       72.61     22.40 o 
  13   2   1       46.36       15.05     21.66 o 
  14   2   1      188.27      264.86     48.44 o 
  15   2   1        0.30       18.91     33.86 o 
  16   2   1      323.13      333.83     60.27 o 
 -16   3   1      184.39      233.46     41.40 o 
 -15   3   1      109.00       84.90     26.25 o 
 -14   3   1       33.58       33.75     22.00 o 
 -13   3   1     1013.01     1008.57     71.31 o 
 -12   3   1     1755.30     1741.81     79.25 o 
 -11   3   1      651.24      645.71     27.83 o 
 -10   3   1     3042.08     2946.23     55.31 o 
  -9   3   1      163.04      170.05     15.73 o 
  -8   3   1      396.13      415.39     19.45 o 
  -7   3   1        6.36        7.28     10.04 o 
  -5   3   1      147.60      146.63     10.29 o 
  -4   3   1        9.83       21.05      8.74 o 
  -3   3   1     1224.33     1316.88     24.67 o 
  -2   3   1       11.43       -5.95      3.97 o 
  -1   3   1     5378.29     6010.10     78.21 o 
   0   3   1    17191.23    17180.76    224.88 o 
   1   3   1      437.30      469.93     11.62 o 
   2   3   1      237.71      339.83      9.66 o 
   3   3   1      439.88      463.21     14.96 o 
   4   3   1     2991.31     3387.56     49.95 o 
   5   3   1      385.60      399.34     15.20 o 
   6   3   1     2129.91     1864.55     41.54 o 
   7   3   1        0.61        1.58      8.86 o 
   8   3   1     6349.64     6490.94     88.54 o 
   9   3   1       19.13       29.27     15.34 o 
  10   3   1      279.50      315.04     31.30 o 
  11   3   1       72.08       67.32     17.87 o 
  12   3   1      631.42      655.85     36.55 o 
  13   3   1      106.01      128.16     46.44 o 
  14   3   1      296.80      374.01     54.29 o 
  15   3   1       75.99       67.60     38.55 o 
  16   3   1       82.24       83.13     42.88 o 
 -16   4   1       29.82       49.38     31.06 o 
 -15   4   1      103.76      112.45     28.61 o 
 -14   4   1      194.90      167.97     29.15 o 
 -13   4   1      109.62      121.59     25.08 o 
 -12   4   1      473.23      489.47     44.10 o 
 -11   4   1      167.11      178.83     20.18 o 
 -10   4   1        4.46      -16.03     10.69 o 
  -9   4   1        5.62       11.37      9.97 o 
  -8   4   1     2549.91     2536.14     57.55 o 
  -7   4   1       19.46       14.61      8.35 o 
  -6   4   1     3285.65     3019.33     47.80 o 
  -5   4   1      130.47      134.17     11.75 o 
  -4   4   1     3906.76     3714.19     44.99 o 
  -3   4   1      769.24      693.05     24.65 o 
  -2   4   1      371.06      375.10     12.31 o 
  -1   4   1       93.12       88.41      7.54 o 
   0   4   1     7105.70     6816.20     88.45 o 
   1   4   1     6148.21     5796.95     75.24 o 
   2   4   1     1618.56     1473.13     25.57 o 
   3   4   1      344.76      465.97     13.64 o 
   4   4   1     1087.55     1189.17     23.35 o 
   5   4   1        0.76        0.90      5.57 o 
   6   4   1     2696.28     2582.16     42.76 o 
   7   4   1      231.91      230.77     14.74 o 
   8   4   1     2967.66     2897.01     50.86 o 
   9   4   1      143.34      165.95     16.75 o 
  10   4   1      310.42      321.44     22.57 o 
  11   4   1      363.49      318.02     27.27 o 
  12   4   1        1.31       13.62     17.33 o 
  13   4   1        0.41       11.80     21.81 o 
  14   4   1        0.52        8.39     23.68 o 
  15   4   1       55.04       95.27     40.49 o 
 -16   5   1       92.53       85.67     64.94 o 
 -15   5   1       29.64       75.99     29.96 o 
 -14   5   1      170.41      180.26     29.91 o 
 -13   5   1      160.45      178.87     28.94 o 
 -12   5   1      458.50      464.21     35.21 o 
 -11   5   1     1372.16     1276.94     38.24 o 
 -10   5   1      344.62      320.46     21.11 o 
  -9   5   1       69.65       56.34     13.75 o 
  -8   5   1      458.05      467.38     21.92 o 
  -7   5   1       10.52       16.77      8.00 o 
  -5   5   1      358.51      395.40     13.87 o 
  -4   5   1      490.27      459.51     13.71 o 
  -3   5   1      260.88      253.42     10.18 o 
  -2   5   1     4829.97     4857.45     51.78 o 
  -1   5   1     1525.86     1726.64     30.64 o 
   0   5   1      685.25      657.60     19.57 o 
   1   5   1       96.04       83.33      6.89 o 
   2   5   1     2733.82     2720.32     36.41 o 
   3   5   1      178.80      175.06     16.98 o 
   4   5   1     8003.62     8222.83     86.63 o 
   5   5   1     1629.78     1606.42     28.19 o 
   6   5   1      158.72       91.92     13.28 o 
   7   5   1     2518.00     2458.58     44.39 o 
   8   5   1     2505.74     2417.58     45.96 o 
   9   5   1      374.62      370.00     22.83 o 
  10   5   1     2502.31     2494.97     55.72 o 
  11   5   1       20.52       36.72     16.86 o 
  12   5   1     1106.29     1142.51     59.25 o 
  13   5   1      139.77      110.76     34.61 o 
  14   5   1      145.66      158.89     63.40 o 
  15   5   1       96.55       90.03     40.46 o 
 -15   6   1      115.43      108.19     35.99 o 
 -14   6   1        2.36      -20.90     20.51 o 
 -13   6   1      245.77      249.97     32.01 o 
 -12   6   1      716.99      707.36     38.98 o 
 -11   6   1      716.28      667.40     32.49 o 
 -10   6   1      742.25      728.79     29.23 o 
  -9   6   1      205.47      178.08     21.82 o 
  -8   6   1      119.78       99.24     12.75 o 
  -7   6   1      495.20      485.81     19.06 o 
  -6   6   1     1139.07     1091.95     23.75 o 
  -5   6   1     2325.88     2138.63     33.42 o 
  -4   6   1    16843.57    18037.00    176.74 o 
  -3   6   1    11263.53    11202.97    109.13 o 
  -2   6   1      759.59      753.18     15.24 o 
  -1   6   1     1461.00     1577.98     29.62 o 
   0   6   1     1232.30     1243.16     27.37 o 
   1   6   1      108.53      183.72      9.15 o 
   2   6   1      191.35      178.29      8.97 o 
   3   6   1        5.13       20.20      5.81 o 
   4   6   1      715.94      742.23     17.51 o 
   5   6   1     3504.84     3392.30     45.26 o 
   6   6   1      793.23      705.15     19.37 o 
   7   6   1      866.30      763.62     22.96 o 
   8   6   1      138.53      126.56     14.51 o 
   9   6   1        2.39      109.37     17.01 o 
  10   6   1      301.54      259.24     22.27 o 
  11   6   1      104.01       82.38     20.56 o 
  12   6   1      762.24      746.46     50.06 o 
  13   6   1       59.27       28.90     26.24 o 
  14   6   1       36.43       10.27     26.14 o 
  15   6   1       12.64       52.38     39.04 o 
 -15   7   1      218.91      240.96     41.31 o 
 -14   7   1       24.94       -2.98     22.79 o 
 -13   7   1      739.44      742.65     46.66 o 
 -12   7   1       50.69       37.76     21.41 o 
 -11   7   1     1819.10     1775.93     50.91 o 
 -10   7   1      109.50      117.35     16.01 o 
  -9   7   1      341.60      367.54     21.73 o 
  -8   7   1       22.15       21.11     10.00 o 
  -7   7   1       90.95      144.58     16.86 o 
  -6   7   1     1092.01     1137.22     29.42 o 
  -5   7   1       39.66       22.10      7.28 o 
  -4   7   1     1948.56     2110.54     37.01 o 
  -3   7   1     1126.23     1269.13     22.37 o 
  -2   7   1     1466.25     1617.20     24.81 o 
  -1   7   1      270.72      301.29     12.73 o 
   0   7   1      358.15      366.20     11.68 o 
   1   7   1      379.92      348.94     18.85 o 
   2   7   1        1.01       -1.55      6.11 o 
   3   7   1     3454.21     3499.51     43.49 o 
   4   7   1     1390.46     1387.04     24.72 o 
   5   7   1     4215.10     4040.38     52.68 o 
   6   7   1       82.49       71.12     10.71 o 
   7   7   1      213.36      230.16     15.12 o 
   8   7   1        2.14       -9.82      8.88 o 
   9   7   1     2532.07     2500.32     55.42 o 
  10   7   1       41.92       42.33     14.44 o 
  11   7   1      316.07      303.01     28.72 o 
  12   7   1      100.14       83.85     28.42 o 
  13   7   1     1467.92     1479.27     72.07 o 
  14   7   1       26.21       26.01     27.10 o 
  15   7   1       42.45       14.69     44.04 o 
 -15   8   1       24.41      -16.48     34.07 o 
 -14   8   1        2.53      -35.23     25.61 o 
 -13   8   1       61.71       56.67     29.27 o 
 -12   8   1        9.27      -27.37     21.20 o 
 -11   8   1       57.84      109.95     19.69 o 
 -10   8   1      538.50      582.62     28.12 o 
  -9   8   1       13.84       28.72     11.59 o 
  -8   8   1      135.54      140.02     14.60 o 
  -7   8   1     2972.20     3014.02     47.36 o 
  -6   8   1      362.21      360.62     16.28 o 
  -5   8   1     3759.01     3706.81     49.16 o 
  -4   8   1       32.32       35.38      6.87 o 
  -3   8   1     4912.88     4687.23     55.55 o 
  -2   8   1     2601.85     2830.03     37.22 o 
  -1   8   1     2672.95     2761.53     51.47 o 
   0   8   1      857.57      794.37     17.84 o 
   1   8   1     7658.13     7634.79     97.28 o 
   2   8   1      509.59      588.57     18.53 o 
   3   8   1      680.47      566.90     18.00 o 
   4   8   1      560.91      524.35     16.37 o 
   5   8   1     2004.79     2047.85     33.40 o 
   6   8   1        0.40       55.00     12.34 o 
   7   8   1     1902.24     1947.59     36.08 o 
   8   8   1      205.42      206.03     16.17 o 
   9   8   1      260.83      334.94     23.38 o 
  10   8   1       10.13       32.14     18.54 o 
  11   8   1      403.53      412.25     39.45 o 
  12   8   1       41.59        6.55     29.02 o 
  13   8   1       34.02       91.19     36.86 o 
  14   8   1        6.20       -9.95     34.08 o 
 -14   9   1       10.37       -9.32     31.80 o 
 -13   9   1      179.52      225.20     33.45 o 
 -12   9   1      557.09      659.90     44.49 o 
 -11   9   1      697.93      677.95     42.29 o 
 -10   9   1      470.93      476.96     29.16 o 
  -9   9   1      169.07      154.07     17.57 o 
  -8   9   1      334.75      372.98     20.87 o 
  -7   9   1       26.22       41.75     10.94 o 
  -6   9   1       45.83       63.79     11.00 o 
  -5   9   1      203.29      181.72     13.42 o 
  -4   9   1      421.31      428.51     23.41 o 
  -3   9   1      277.96      311.81     17.55 o 
  -2   9   1      788.09      760.90     23.95 o 
  -1   9   1      115.72      129.43     13.99 o 
   0   9   1       91.36      101.32     12.85 o 
   1   9   1     2652.69     2630.06     52.08 o 
   2   9   1     1823.45     1781.42     38.40 o 
   3   9   1     2506.81     2541.14     40.89 o 
   4   9   1     1305.94     1133.49     26.44 o 
   5   9   1      580.93      596.32     21.04 o 
   6   9   1     1839.60     1822.62     40.02 o 
   7   9   1      196.77      207.51     17.22 o 
   8   9   1      321.23      397.19     24.90 o 
   9   9   1      490.27      490.88     39.23 o 
  10   9   1      438.00      436.83     32.15 o 
  11   9   1      226.36      271.76     36.33 o 
  12   9   1       59.40       94.97     36.72 o 
  13   9   1      782.67      802.99     72.42 o 
  14   9   1      209.14      119.33     55.76 o 
 -14  10   1        1.02       20.41     48.20 o 
 -13  10   1       18.87        3.61     27.46 o 
 -12  10   1       88.42       40.66     27.55 o 
 -11  10   1       13.37       11.43     27.20 o 
 -10  10   1      443.07      392.72     35.02 o 
  -9  10   1      421.41      387.03     42.19 o 
  -8  10   1       91.00      108.51     16.36 o 
  -7  10   1      890.73      940.50     31.24 o 
  -6  10   1      673.93      739.25     28.46 o 
  -5  10   1      275.16      255.98     17.92 o 
  -4  10   1     2722.39     2765.08     50.17 o 
  -3  10   1      896.14      951.66     28.42 o 
  -2  10   1     1187.80     1085.47     29.69 o 
  -1  10   1      153.15      195.87     17.44 o 
   0  10   1     6683.59     6464.57    100.53 o 
   1  10   1     1708.51     1701.34     55.21 o 
   2  10   1     3485.76     3328.17     66.22 o 
   3  10   1       15.17       17.19      9.43 o 
   4  10   1     3053.52     2958.45     64.25 o 
   5  10   1      527.55      490.06     27.99 o 
   6  10   1      132.99      127.30     14.93 o 
   7  10   1       42.77       28.72     11.88 o 
   8  10   1       50.02       15.15     13.14 o 
   9  10   1        1.28       28.59     19.60 o 
  10  10   1        0.10      -13.27     19.80 o 
  11  10   1        1.26        5.47     36.62 o 
  12  10   1      104.97       74.09     49.24 o 
  13  10   1        4.41       28.26     50.75 o 
 -13  11   1       60.26       45.81     35.00 o 
 -12  11   1      595.14      675.70     55.52 o 
 -11  11   1       52.20       61.02     29.64 o 
 -10  11   1      153.36      123.83     24.01 o 
  -9  11   1      386.56      331.50     29.03 o 
  -8  11   1        2.86       19.63     13.08 o 
  -7  11   1      259.43      254.09     20.02 o 
  -6  11   1      463.26      607.38     34.67 o 
  -5  11   1       62.55       69.11     18.68 o 
  -4  11   1      343.49      369.52     21.57 o 
  -3  11   1       11.40        5.87      9.75 o 
  -2  11   1       19.56       23.90     10.88 o 
  -1  11   1        0.00      -13.94      9.30 o 
   0  11   1      136.78      111.11     16.11 o 
   1  11   1       27.91       35.32     12.71 o 
   2  11   1     1140.13     1118.92     34.01 o 
   3  11   1       68.58       43.60     13.39 o 
   4  11   1       10.04       52.54     11.95 o 
   5  11   1       30.63       23.88     11.12 o 
   6  11   1     1915.90     1937.54     43.41 o 
   7  11   1       54.58       26.82     12.65 o 
   8  11   1      648.44      686.25     34.32 o 
   9  11   1      430.26      472.07     43.28 o 
  10  11   1      353.59      407.83     42.90 o 
  11  11   1       40.44       53.42     32.14 o 
  12  11   1       40.89       64.83     53.30 o 
  13  11   1       94.21      163.02     65.49 o 
 -12  12   1       35.74       41.06     29.87 o 
 -11  12   1        1.36        8.66     25.80 o 
 -10  12   1      320.36      296.72     34.54 o 
  -9  12   1       90.97       67.96     19.17 o 
  -8  12   1     1262.71     1222.59     43.88 o 
  -7  12   1      393.91      384.67     34.20 o 
  -6  12   1     1301.79     1274.97     44.84 o 
  -5  12   1      597.36      582.72     27.43 o 
  -4  12   1      995.71      943.71     32.47 o 
  -3  12   1        3.27       14.28     10.54 o 
  -2  12   1      397.73      364.62     23.40 o 
  -1  12   1     1856.78     2024.01     57.15 o 
   0  12   1     2045.24     1813.39     48.03 o 
   1  12   1        1.12        4.55     10.94 o 
   2  12   1     1494.99     1416.08     39.14 o 
   3  12   1      304.22      311.79     21.68 o 
   4  12   1      244.79      256.71     19.49 o 
   5  12   1       15.02        9.02     11.36 o 
   6  12   1      121.41      146.40     17.52 o 
   7  12   1      245.33      275.14     23.07 o 
   8  12   1       54.75       79.65     20.18 o 
   9  12   1        0.22      -21.30     21.87 o 
  10  12   1        1.52        6.65     29.50 o 
  11  12   1       34.21       27.80     35.12 o 
  12  12   1        6.61       -4.73     53.11 o 
 -12  13   1      100.39      141.74     37.65 o 
 -11  13   1      163.80      142.47     35.99 o 
 -10  13   1      168.30      130.16     34.32 o 
  -9  13   1        4.83      -19.70     15.74 o 
  -8  13   1      208.61      194.83     23.73 o 
  -7  13   1      147.37      160.47     21.50 o 
  -6  13   1      111.22      151.50     21.01 o 
  -5  13   1        2.76        6.78     12.53 o 
  -4  13   1       23.64       19.35     12.55 o 
  -3  13   1       49.76       44.94     13.17 o 
  -2  13   1       37.60       28.58     12.45 o 
  -1  13   1     1632.74     1807.68     57.91 o 
   0  13   1      540.29      495.63     29.57 o 
   1  13   1      152.43      135.80     17.33 o 
   2  13   1      132.71      112.45     16.71 o 
   3  13   1      372.16      376.50     27.56 o 
   4  13   1        7.54       92.78     15.41 o 
   5  13   1        7.02       39.93     14.74 o 
   6  13   1        3.01       -0.52     15.02 o 
   7  13   1      297.50      256.09     24.87 o 
   8  13   1      250.83      326.68     45.31 o 
   9  13   1     1178.65     1284.49     61.46 o 
  10  13   1      345.54      347.22     53.47 o 
  11  13   1      201.95       74.89     40.87 o 
 -11  14   1       17.92       39.50     31.01 o 
 -10  14   1        2.09      -29.30     35.84 o 
  -9  14   1      729.33      734.51     40.21 o 
  -8  14   1      168.87      194.12     24.54 o 
  -7  14   1      687.15      697.86     37.60 o 
  -6  14   1        0.48        7.20     15.79 o 
  -5  14   1      237.67      269.41     25.84 o 
  -4  14   1       77.35       75.86     17.84 o 
  -3  14   1      562.29      574.94     31.04 o 
  -2  14   1        4.19      -11.04     11.45 o 
  -1  14   1     1794.48     1936.71     50.23 o 
   0  14   1       31.26        9.02     14.96 o 
   1  14   1      143.24      139.29     18.39 o 
   2  14   1       12.72       13.34     13.99 o 
   3  14   1      654.16      654.56     32.28 o 
   4  14   1      226.76      237.24     34.40 o 
   5  14   1      164.95      184.87     27.77 o 
   6  14   1      153.84      143.28     22.15 o 
   7  14   1      249.38      213.72     25.54 o 
   8  14   1       63.02       44.69     26.08 o 
   9  14   1       22.87       35.26     24.34 o 
  10  14   1       32.52       27.78     37.38 o 
 -10  15   1        5.59       -2.53     34.55 o 
  -9  15   1       78.17       75.06     22.97 o 
  -8  15   1        0.07       -9.75     18.20 o 
  -7  15   1      152.89      125.96     24.03 o 
  -6  15   1        9.08        4.65     17.12 o 
  -5  15   1      200.49      228.72     27.88 o 
  -4  15   1       16.17       19.22     16.74 o 
  -3  15   1      173.81      111.51     20.39 o 
  -2  15   1       40.45       55.59     17.75 o 
  -1  15   1     1095.92     1103.46     44.08 o 
   0  15   1       14.18        6.03     16.78 o 
   1  15   1      694.58      681.67     39.43 o 
   2  15   1       17.26       25.86     16.33 o 
   3  15   1      201.34      185.68     23.11 o 
   4  15   1        0.07        9.97     16.73 o 
   5  15   1      464.37      500.40     37.54 o 
   6  15   1       44.88       12.01     17.51 o 
   7  15   1     1084.73     1112.11     46.54 o 
   8  15   1        0.68        8.68     23.86 o 
   9  15   1      342.10      301.62     63.36 o 
  -8  16   1       91.68      139.04     25.21 o 
  -7  16   1      165.21      183.42     26.36 o 
  -6  16   1       83.40       91.16     22.14 o 
  -5  16   1      294.59      329.99     32.98 o 
  -4  16   1       25.87       29.11     18.01 o 
  -3  16   1      183.91      145.07     23.93 o 
  -2  16   1      342.09      351.75     30.39 o 
  -1  16   1      523.43      600.75     38.10 o 
   0  16   1       74.73       51.04     19.27 o 
   1  16   1      996.48     1148.45     50.96 o 
   2  16   1       68.44       46.54     18.57 o 
   3  16   1      225.65      281.30     27.98 o 
   4  16   1        2.25      -24.02     16.01 o 
   5  16   1      522.64      526.43     35.64 o 
   6  16   1      100.28       75.62     22.01 o 
   7  16   1       15.05       29.69     22.23 o 
   8  16   1       33.87        9.94     26.00 o 
  -7  17   1       24.64       40.05     22.50 o 
  -6  17   1      189.73      208.53     30.35 o 
  -5  17   1       82.81       90.28     23.40 o 
  -4  17   1       82.47       77.35     22.20 o 
  -3  17   1      103.61       98.72     25.71 o 
  -2  17   1       33.35       10.33     18.26 o 
  -1  17   1        5.33       11.32     18.30 o 
   0  17   1      776.41      772.15     42.33 o 
   1  17   1       20.26       23.55     17.17 o 
   2  17   1      265.05      226.59     27.76 o 
   3  17   1       26.35       29.66     19.75 o 
   4  17   1      117.11      126.39     26.87 o 
   5  17   1       69.28       95.83     23.52 o 
   6  17   1      403.04      458.73     36.65 o 
  -5  18   1      115.18       83.25     23.99 o 
  -4  18   1      296.76      292.82     31.87 o 
  -3  18   1       21.78       30.64     21.80 o 
  -2  18   1      531.79      461.58     66.74 o 
  -1  18   1       71.44       63.58     20.78 o 
   0  18   1      364.20      351.58     31.00 o 
   1  18   1       44.62       44.85     19.99 o 
   2  18   1      239.46      212.95     28.87 o 
   3  18   1       11.98       36.20     21.32 o 
   4  18   1      227.83      241.83     50.94 o 
 -16   0   2       22.73       52.56     37.57 o 
 -14   0   2       83.91        3.37     27.00 o 
 -12   0   2      251.16      229.30     30.25 o 
 -10   0   2     2019.96     1899.41     57.04 o 
  -8   0   2     1055.68      959.80     58.45 o 
  -6   0   2     2442.26     2204.43     51.53 o 
  -4   0   2     1428.32     1391.26    117.59 o 
  -2   0   2      182.35      175.06     15.52 o 
   0   0   2     4974.28     5051.50    150.26 o 
   2   0   2     9510.64     9063.26    137.53 o 
   4   0   2     1379.30     1326.13     40.34 o 
   6   0   2     1405.46     1506.81     33.82 o 
   8   0   2     3016.07     3222.49     68.96 o 
  10   0   2        2.98       16.81     20.06 o 
  12   0   2      435.42      482.16     77.30 o 
  14   0   2      346.95      476.30     89.59 o 
 -16   1   2      153.60      143.73     36.68 o 
 -15   1   2        7.90        3.15     21.34 o 
 -14   1   2       69.63       77.10     22.60 o 
 -13   1   2        0.93        2.11     15.34 o 
 -12   1   2      972.69     1065.03     35.11 o 
 -11   1   2       30.91       48.71     13.57 o 
 -10   1   2        2.15       -8.59     10.47 o 
  -9   1   2       93.74       78.81     12.28 o 
  -8   1   2       11.23       36.27      8.95 o 
  -7   1   2       26.70       13.54      7.56 o 
  -6   1   2     2468.57     2732.96     41.73 o 
  -5   1   2     4185.73     4307.29     55.36 o 
  -4   1   2     4095.18     4014.06     58.35 o 
  -3   1   2      150.78      137.45      9.12 o 
  -2   1   2     9229.41     9821.08    173.02 o 
  -1   1   2      448.89      462.48     14.35 o 
   0   1   2     5945.27     5945.39     73.36 o 
   1   1   2      192.91      170.55      7.55 o 
   2   1   2      901.19      852.10     18.49 o 
   3   1   2     2638.37     2676.36     39.49 o 
   4   1   2     3146.12     2991.91    117.93 o 
   5   1   2      113.90      118.65      9.62 o 
   6   1   2    11328.86    11156.44    120.82 o 
   7   1   2     2112.01     2127.77     42.30 o 
   8   1   2     5216.32     4885.83     69.36 o 
   9   1   2     1235.98     1284.11     39.62 o 
  10   1   2      822.28      763.00     33.66 o 
  11   1   2       14.05       17.21     14.12 o 
  12   1   2      361.74      366.69     42.14 o 
  13   1   2      180.43      234.30     47.30 o 
  14   1   2      266.98      371.38     57.04 o 
  15   1   2       39.85       93.66     41.45 o 
 -16   2   2       38.24      -31.73     22.73 o 
 -15   2   2        0.37      -16.20     19.67 o 
 -14   2   2       22.02       12.63     20.00 o 
 -13   2   2       60.35       62.74     22.50 o 
 -12   2   2      358.18      321.76     28.60 o 
 -11   2   2     2034.60     2026.26     46.64 o 
 -10   2   2     1157.80     1086.54     32.73 o 
  -9   2   2      377.23      379.68     22.51 o 
  -8   2   2      887.98      882.22     26.12 o 
  -7   2   2     5114.73     5167.98     72.72 o 
  -6   2   2      196.95      113.93     10.74 o 
  -5   2   2     4484.19     4277.06     58.65 o 
  -4   2   2     2087.03     1959.60     37.48 o 
  -3   2   2    49795.97    48542.83    545.95 o 
  -2   2   2    24036.40    26457.16    280.83 o 
  -1   2   2     6370.03     6118.25     69.91 o 
   0   2   2     8518.45     8429.50    127.23 o 
   1   2   2     4315.56     4214.43     54.78 o 
   2   2   2      159.86      181.06      8.08 o 
   4   2   2      243.99      312.64     17.28 o 
   5   2   2     2558.64     2442.27     40.95 o 
   6   2   2      285.17      303.86     13.91 o 
   7   2   2       29.91       36.95      7.97 o 
   8   2   2       15.01       14.40      8.83 o 
   9   2   2        6.44        2.58     11.40 o 
  10   2   2       23.49        4.33     14.35 o 
  11   2   2       21.91       38.42     17.13 o 
  12   2   2        9.92        9.74     18.30 o 
  13   2   2      162.79      160.20     40.55 o 
  14   2   2       35.09       20.37     31.33 o 
  15   2   2      265.46      267.40     52.82 o 
 -16   3   2       65.12        3.09     23.83 o 
 -15   3   2      205.41      206.36     32.07 o 
 -14   3   2      184.63      180.25     39.28 o 
 -13   3   2     1182.56     1301.29     48.12 o 
 -12   3   2      350.02      355.74     25.24 o 
 -11   3   2      854.13      795.19     30.52 o 
 -10   3   2      375.55      361.00     21.46 o 
  -9   3   2      405.26      383.81     21.30 o 
  -8   3   2        0.70       -4.75      7.97 o 
  -7   3   2       22.28      472.53     40.09 o 
  -6   3   2       38.02       54.11     11.59 o 
  -5   3   2        6.49       -1.35      6.12 o 
  -4   3   2      259.33      264.73     10.29 o 
  -3   3   2     3069.53     3237.82     47.32 o 
  -2   3   2     2127.67     2264.03     32.49 o 
  -1   3   2    25894.19    25709.26    257.63 o 
   0   3   2    20693.22    21154.64    231.67 o 
   1   3   2     2413.60     2408.10     28.90 o 
   2   3   2      743.41      826.82     15.57 o 
   4   3   2       56.32       24.73      5.87 o 
   5   3   2     4771.67     4864.57     69.68 o 
   6   3   2        2.46       -9.58      7.34 o 
   7   3   2     2772.21     2781.55     46.41 o 
   8   3   2       10.74       21.78     10.64 o 
   9   3   2     2418.40     2403.07     51.87 o 
  10   3   2       28.39       40.31     15.37 o 
  11   3   2      105.91       93.91     21.97 o 
  12   3   2        3.04      -29.65     19.93 o 
  13   3   2      730.78      835.42     71.88 o 
  14   3   2      261.85      230.63     47.81 o 
  15   3   2      220.51      280.02     53.35 o 
 -16   4   2       31.33       -2.67     24.29 o 
 -15   4   2       45.89       27.70     24.59 o 
 -14   4   2        1.77      -21.48     22.88 o 
 -13   4   2      237.88      254.48     26.96 o 
 -12   4   2        2.45       24.49     14.12 o 
 -11   4   2     1224.59     1147.66     36.12 o 
 -10   4   2       64.44       88.69     15.77 o 
  -9   4   2      959.68      882.90     29.24 o 
  -8   4   2       46.30       43.40     11.27 o 
  -7   4   2     2914.62     2712.10     47.05 o 
  -6   4   2      466.52      544.64     18.98 o 
  -5   4   2      284.95      205.52     10.74 o 
  -4   4   2      891.73      912.86     22.72 o 
  -3   4   2     8110.16     8456.73     86.76 o 
  -2   4   2     1994.88     2275.71     33.61 o 
  -1   4   2     2287.71     2175.65     31.60 o 
   0   4   2     4706.57     4616.94     63.83 o 
   1   4   2      905.72      771.18     14.51 o 
   2   4   2       45.86       38.56      8.90 o 
   3   4   2      549.63      998.34     62.84 o 
   4   4   2     1110.41     1224.15     22.54 o 
   5   4   2        1.76       -1.27      5.31 o 
   6   4   2        0.63       -4.52      6.79 o 
   7   4   2     2031.40     1979.72     38.27 o 
   8   4   2      284.71      306.66     19.32 o 
   9   4   2      329.60      421.19     39.87 o 
  10   4   2        7.49      -13.86     12.30 o 
  11   4   2      255.93      216.78     27.25 o 
  12   4   2      125.27      146.13     26.36 o 
  13   4   2      138.74      180.29     50.13 o 
  14   4   2      175.16      148.99     44.53 o 
  15   4   2       16.45        8.31     33.11 o 
 -16   5   2        5.67        2.33     26.62 o 
 -15   5   2      186.21      175.66     32.05 o 
 -14   5   2      108.80      119.79     27.15 o 
 -13   5   2       95.03       94.82     20.89 o 
 -12   5   2      508.12      449.45     26.99 o 
 -11   5   2     1077.46     1083.76     36.10 o 
 -10   5   2      657.32      613.36     30.98 o 
  -9   5   2      499.08      514.32     26.37 o 
  -8   5   2      323.21      351.67     20.54 o 
  -7   5   2        2.52       71.15     10.47 o 
  -6   5   2      497.66      523.48     17.88 o 
  -5   5   2     2233.50     2341.51     34.76 o 
  -4   5   2        5.95       10.63      5.57 o 
  -3   5   2       19.44        9.72      5.01 o 
  -2   5   2     1301.85     1570.33     23.51 o 
  -1   5   2      518.03      433.91     13.28 o 
   0   5   2        5.43       -2.87      5.22 o 
   1   5   2     1444.32     1418.70     21.93 o 
   2   5   2       16.80       35.38      6.17 o 
   3   5   2      308.94      570.10     59.02 o 
   4   5   2     1808.26     1811.25     26.47 o 
   5   5   2     6570.78     6790.30     75.13 o 
   6   5   2     3142.76     3219.86     46.86 o 
   7   5   2     4883.59     4738.01     73.16 o 
   8   5   2       76.22       73.40     13.37 o 
   9   5   2     1419.94     1413.44     39.44 o 
  10   5   2      498.91      487.53     36.18 o 
  11   5   2        9.45      -13.65     15.94 o 
  12   5   2      151.07      175.30     29.90 o 
  13   5   2      298.98      281.07     56.58 o 
  14   5   2      124.74      241.53     49.25 o 
  15   5   2      210.24      132.42     45.19 o 
 -16   6   2       34.90       23.89     28.04 o 
 -15   6   2       13.29       10.21     24.22 o 
 -14   6   2       67.72       39.76     22.80 o 
 -13   6   2       49.65       54.94     19.47 o 
 -12   6   2     1674.95     1739.12     54.30 o 
 -11   6   2      165.75      190.52     19.50 o 
 -10   6   2      855.50      819.38     30.75 o 
  -9   6   2      764.81      756.46     35.25 o 
  -8   6   2      587.63      577.65     23.38 o 
  -7   6   2      394.84      430.76     18.21 o 
  -6   6   2      164.18      111.15     10.08 o 
  -5   6   2     2306.15     2140.99     33.70 o 
  -4   6   2    20634.99    20691.10    212.98 o 
  -3   6   2     7023.85     7132.79     74.50 o 
  -2   6   2     5802.37     6684.36     69.58 o 
  -1   6   2     1481.14     1363.82     24.88 o 
   0   6   2      942.37      834.41     17.75 o 
   1   6   2        6.36       -3.15      4.90 o 
   2   6   2       41.09       23.84      7.46 o 
   3   6   2     2561.49     2848.62     34.76 o 
   4   6   2       42.50       35.82      8.15 o 
   5   6   2     1234.72     1186.44     24.14 o 
   6   6   2      754.44      785.39     21.76 o 
   7   6   2       25.48       27.72      8.99 o 
   8   6   2      157.06      208.70     21.97 o 
   9   6   2      758.92      794.22     40.51 o 
  10   6   2      361.05      299.09     30.09 o 
  11   6   2      238.06      237.52     29.54 o 
  12   6   2        8.95        5.52     21.34 o 
  13   6   2        1.84       31.57     24.48 o 
  14   6   2       72.04      109.57     49.24 o 
  15   6   2       25.16        2.42     35.33 o 
 -15   7   2        1.20       19.69     24.96 o 
 -14   7   2      154.31      115.25     27.83 o 
 -13   7   2       89.67       53.65     20.78 o 
 -12   7   2      542.00      530.58     34.94 o 
 -11   7   2       27.77       22.42     14.11 o 
 -10   7   2     1647.54     1597.78     41.62 o 
  -9   7   2      303.39      306.77     20.49 o 
  -8   7   2       46.16       59.25     13.09 o 
  -7   7   2      111.29      116.75     11.63 o 
  -6   7   2       47.68        5.48      7.66 o 
  -5   7   2      825.43      850.92     23.93 o 
  -4   7   2     1986.47     1949.57     30.49 o 
  -3   7   2     1806.12     2038.68     30.12 o 
  -2   7   2       65.25      108.33      8.18 o 
  -1   7   2      165.18      186.11     13.90 o 
   0   7   2      867.09      871.94     19.23 o 
   1   7   2      420.68      456.83     14.71 o 
   2   7   2     3546.95     3467.10     41.95 o 
   3   7   2      227.43      300.31     12.19 o 
   4   7   2     4233.66     4049.67     49.68 o 
   5   7   2      488.04      646.61     18.78 o 
   6   7   2     5616.13     5682.55     69.45 o 
   7   7   2        1.29        4.95      8.80 o 
   8   7   2     3443.99     3489.82     65.96 o 
   9   7   2      176.64      149.64     18.00 o 
  10   7   2      144.23      136.77     34.13 o 
  11   7   2       62.10       79.51     23.13 o 
  12   7   2      609.05      653.13     49.60 o 
  13   7   2       70.48       95.21     30.45 o 
  14   7   2      347.66      353.73     85.15 o 
 -15   8   2        0.48       24.80     30.37 o 
 -14   8   2       40.10       57.36     24.45 o 
 -13   8   2      196.81      184.93     29.94 o 
 -12   8   2      592.87      578.57     57.20 o 
 -11   8   2        2.15        7.79     14.37 o 
 -10   8   2      151.32      174.49     18.24 o 
  -9   8   2       13.60        3.29     10.69 o 
  -8   8   2     1678.83     1682.16     36.96 o 
  -7   8   2        1.29       29.03      9.51 o 
  -6   8   2     1584.07     1426.32     29.61 o 
  -5   8   2      336.94      424.39     16.09 o 
  -4   8   2     5975.77     5585.25     65.11 o 
  -3   8   2      317.78      265.82     12.48 o 
  -2   8   2     4596.63     4916.31     60.53 o 
  -1   8   2       48.09       31.76      6.95 o 
   0   8   2     5974.26     5715.54     70.73 o 
   1   8   2        8.53       -1.55      6.02 o 
   2   8   2      526.44      490.20     16.00 o 
   3   8   2     2172.47     2509.33     39.11 o 
   4   8   2      206.35      157.59     11.91 o 
   5   8   2        4.44       -6.20      7.72 o 
   6   8   2     2459.44     2499.09     68.82 o 
   7   8   2      230.48      223.41     16.22 o 
   8   8   2      168.13      311.14     26.40 o 
   9   8   2       73.62       96.58     21.72 o 
  10   8   2      384.97      426.96     34.62 o 
  11   8   2       14.14       30.21     27.20 o 
  12   8   2      310.71      460.33     61.43 o 
  13   8   2      140.96      116.80     40.12 o 
  14   8   2       74.40      106.51     65.49 o 
 -14   9   2      101.00       92.02     28.13 o 
 -13   9   2      141.90      129.45     29.24 o 
 -12   9   2      252.62      247.24     44.11 o 
 -11   9   2      240.80      267.20     31.40 o 
 -10   9   2      236.77      211.12     22.35 o 
  -9   9   2       77.39       69.42     14.28 o 
  -8   9   2       13.76       11.21     11.82 o 
  -7   9   2       31.64        6.75     10.43 o 
  -6   9   2       26.25       21.58      9.44 o 
  -5   9   2       82.92       63.58     11.68 o 
  -4   9   2      182.88      158.77     14.12 o 
  -3   9   2        4.04        2.25      8.33 o 
  -2   9   2      556.99      709.00     23.69 o 
  -1   9   2        1.14       16.92      9.09 o 
   0   9   2     2601.79     2613.52     52.10 o 
   1   9   2      189.41      200.74     16.76 o 
   2   9   2      493.10      500.60     17.22 o 
   3   9   2      735.43      802.41     22.26 o 
   4   9   2      731.72      685.46     24.63 o 
   5   9   2      783.65      740.93     26.59 o 
   6   9   2      196.47      216.37     15.23 o 
   7   9   2     3670.45     3655.43     58.57 o 
   8   9   2      931.83      916.68     38.43 o 
   9   9   2       19.22       67.02     18.34 o 
  10   9   2      212.87      174.55     33.03 o 
  11   9   2      209.87      198.17     39.92 o 
  12   9   2      386.51      376.51     58.54 o 
  13   9   2        9.64        2.58     62.18 o 
 -14  10   2        1.03       39.26     30.99 o 
 -13  10   2      196.19      279.33     63.52 o 
 -12  10   2      160.81      201.29     35.90 o 
 -11  10   2       91.01      103.76     25.36 o 
 -10  10   2      379.62      416.22     31.28 o 
  -9  10   2      334.88      353.00     26.91 o 
  -8  10   2      379.12      384.93     24.37 o 
  -7  10   2        9.04        9.97     10.38 o 
  -6  10   2      759.84      715.82     37.76 o 
  -5  10   2     1392.30     1325.78     34.34 o 
  -4  10   2      769.96      773.84     26.86 o 
  -3  10   2     2657.48     2537.05     47.34 o 
  -2  10   2       14.28       31.53     10.09 o 
  -1  10   2     5174.46     5047.07     77.95 o 
   0  10   2      851.77      861.12     36.76 o 
   1  10   2     3271.57     3249.08     64.30 o 
   2  10   2        5.29       -2.78      8.93 o 
   3  10   2      559.95      623.09     23.79 o 
   4  10   2      570.89      522.27     22.53 o 
   5  10   2       35.50       28.69     10.96 o 
   6  10   2       81.07       75.20     12.96 o 
   7  10   2       38.85       34.80     12.41 o 
   8  10   2       17.63       47.20     15.14 o 
   9  10   2      263.42      295.28     30.85 o 
  10  10   2       58.65       78.43     26.75 o 
  11  10   2      113.27      188.32     42.97 o 
  12  10   2        8.99       21.97     34.71 o 
  13  10   2      415.30      541.88     89.31 o 
 -13  11   2      141.35      167.10     38.76 o 
 -12  11   2        8.43       15.91     25.36 o 
 -11  11   2       61.42       56.82     24.06 o 
 -10  11   2       64.83       63.43     28.22 o 
  -9  11   2       70.41       21.47     16.06 o 
  -8  11   2      615.49      565.94     28.09 o 
  -7  11   2       26.94      173.33     17.40 o 
  -6  11   2      534.60      533.31     25.85 o 
  -5  11   2     1002.93     1016.77     32.82 o 
  -4  11   2       22.94       17.66     10.45 o 
  -3  11   2       43.08       38.76     12.07 o 
  -2  11   2        1.69       13.93     10.02 o 
  -1  11   2     1896.40     1826.74     49.09 o 
   0  11   2      248.15      251.10     21.02 o 
   1  11   2     1963.13     1949.10     48.53 o 
   2  11   2        3.79       -8.87      9.72 o 
   3  11   2      526.56      729.08     27.00 o 
   4  11   2        2.15      -12.62      9.51 o 
   5  11   2     1720.21     1646.89     39.22 o 
   6  11   2        0.31       -8.73     10.48 o 
   7  11   2     1545.42     1441.46     41.60 o 
   8  11   2       18.78       25.63     17.96 o 
   9  11   2      263.66      265.77     43.59 o 
  10  11   2       23.82       37.42     31.49 o 
  11  11   2      312.27      262.15     69.46 o 
  12  11   2       15.44       92.24     54.53 o 
 -13  12   2       32.70       65.30     33.86 o 
 -12  12   2       15.47      -20.81     28.12 o 
 -11  12   2      205.80      182.08     35.55 o 
 -10  12   2        0.54       11.38     18.75 o 
  -9  12   2     1334.05     1370.67     47.97 o 
  -8  12   2     1180.54     1009.90     40.77 o 
  -7  12   2     1903.46     1867.33     45.99 o 
  -6  12   2     1209.97     1112.96     47.93 o 
  -5  12   2     1135.75     1225.99     36.95 o 
  -4  12   2       25.14       15.09     11.36 o 
  -3  12   2      256.55      276.09     20.05 o 
  -2  12   2      449.47      518.18     25.09 o 
  -1  12   2      408.85      423.47     24.68 o 
   0  12   2      151.72      147.84     18.45 o 
   1  12   2     1377.52     1303.88     40.90 o 
   2  12   2     1754.75     1712.35     43.49 o 
   3  12   2       75.40      147.04     16.04 o 
   4  12   2      310.00      339.19     21.53 o 
   5  12   2      315.39      306.35     21.28 o 
   6  12   2       16.11        3.23     12.67 o 
   7  12   2      210.68      227.78     36.11 o 
   8  12   2       24.68       42.42     21.26 o 
   9  12   2        6.41       37.05     30.91 o 
  10  12   2       25.14       20.46     43.09 o 
  11  12   2       14.64       -6.62     47.16 o 
  12  12   2      198.81       71.82     57.46 o 
 -12  13   2        3.96       17.39     37.87 o 
 -11  13   2       88.69       80.26     33.41 o 
 -10  13   2       10.41       11.81     20.71 o 
  -9  13   2       15.72        9.95     17.65 o 
  -8  13   2      268.52      241.30     25.53 o 
  -7  13   2       36.85       75.19     18.83 o 
  -6  13   2        9.40       -0.13     15.47 o 
  -5  13   2      179.63      153.39     20.22 o 
  -4  13   2       65.25       34.98     13.33 o 
  -3  13   2      549.37      494.62     26.42 o 
  -2  13   2      926.85      973.85     33.85 o 
  -1  13   2      365.27      357.35     24.34 o 
   0  13   2      240.52      195.99     21.09 o 
   1  13   2      989.21      994.07     36.35 o 
   2  13   2       23.45       21.97     13.17 o 
   3  13   2        2.22      115.18     15.36 o 
   4  13   2        2.84       17.64     12.66 o 
   5  13   2      216.41      234.12     21.70 o 
   6  13   2      232.05      249.02     24.55 o 
   7  13   2      125.60       40.55     29.77 o 
   8  13   2      759.66      747.35     53.65 o 
   9  13   2      549.52      591.18     63.01 o 
  10  13   2      452.24      542.99     78.96 o 
  11  13   2      109.50      113.78     60.86 o 
 -11  14   2       15.39       89.75     34.28 o 
 -10  14   2      344.01      463.44     38.90 o 
  -9  14   2        6.73       24.84     19.36 o 
  -8  14   2      811.77      817.55     41.82 o 
  -7  14   2      121.85      104.50     24.81 o 
  -6  14   2      882.46      915.79     41.08 o 
  -5  14   2       47.45       32.27     17.21 o 
  -4  14   2      467.17      471.06     31.09 o 
  -3  14   2        1.48      -18.28     12.55 o 
  -2  14   2      280.37      323.66     23.54 o 
  -1  14   2      120.28      125.63     17.22 o 
   0  14   2        4.05       10.05     13.44 o 
   1  14   2      196.05      236.81     22.51 o 
   2  14   2      677.13      673.42     39.78 o 
   3  14   2       76.62       84.81     17.58 o 
   4  14   2      260.67      296.48     26.05 o 
   5  14   2      185.08      132.57     20.10 o 
   6  14   2        9.19       -0.61     16.52 o 
   7  14   2        9.42       17.75     21.50 o 
   8  14   2       55.99       47.77     58.88 o 
   9  14   2       30.27       82.56     38.96 o 
  10  14   2        0.54      -46.01     33.55 o 
 -10  15   2       56.46       28.43     24.89 o 
  -9  15   2        0.05       -5.17     19.27 o 
  -8  15   2        4.54       18.32     18.68 o 
  -7  15   2        7.32       18.78     17.76 o 
  -6  15   2      108.99       93.84     22.79 o 
  -5  15   2        5.70        8.14     16.33 o 
  -4  15   2      115.08       61.97     18.88 o 
  -3  15   2       63.49       45.90     17.60 o 
  -2  15   2     1305.76     1402.62     48.92 o 
  -1  15   2        1.30      -13.19     14.87 o 
   0  15   2     1854.17     1799.02     57.95 o 
   1  15   2        7.53      -23.46     15.64 o 
   2  15   2      435.89      445.41     33.16 o 
   3  15   2      117.87      107.58     20.67 o 
   4  15   2      262.67      308.73     28.94 o 
   5  15   2      200.66      148.55     28.24 o 
   6  15   2      613.73      642.10     39.80 o 
   7  15   2       83.52       80.85     26.27 o 
   8  15   2      500.65      513.42     83.87 o 
   9  15   2        0.05        8.23     51.74 o 
  -9  16   2       76.20       99.34     25.12 o 
  -8  16   2      189.49      117.37     28.46 o 
  -7  16   2      120.34       74.48     22.66 o 
  -6  16   2      249.96      234.95     27.76 o 
  -5  16   2      302.39      305.04     30.20 o 
  -4  16   2      165.44      172.68     26.69 o 
  -3  16   2       39.98       41.11     20.60 o 
  -2  16   2      587.47      647.84     37.97 o 
  -1  16   2       30.28       41.67     19.04 o 
   0  16   2      536.03      462.76     48.72 o 
   1  16   2      416.65      411.29     37.77 o 
   2  16   2     1244.58     1230.10     48.40 o 
   3  16   2      290.75      317.23     28.98 o 
   4  16   2      288.33      312.30     29.38 o 
   5  16   2       95.11       90.80     21.66 o 
   6  16   2        1.13       21.51     21.85 o 
   7  16   2       23.15       17.44     29.99 o 
   8  16   2        5.66       75.82     41.99 o 
  -7  17   2       11.67       36.38     21.81 o 
  -6  17   2       18.05        5.81     20.61 o 
  -5  17   2        6.61        9.46     20.31 o 
  -4  17   2       14.54       13.62     19.52 o 
  -3  17   2        9.70       14.85     18.69 o 
  -2  17   2       17.34       -7.85     17.77 o 
  -1  17   2      301.28      389.49     31.92 o 
   0  17   2       63.61       61.09     19.26 o 
   1  17   2      178.79      179.34     25.08 o 
   2  17   2        4.96       10.21     18.19 o 
   3  17   2      443.17      432.20     34.83 o 
   4  17   2      224.21      201.72     27.09 o 
   5  17   2      375.01      316.52     35.35 o 
   6  17   2      258.12      299.65     38.99 o 
  -5  18   2      224.24      202.94     29.21 o 
  -4  18   2       75.03       51.29     28.58 o 
  -3  18   2      403.06      398.79     34.94 o 
  -2  18   2       30.32       22.39     22.17 o 
  -1  18   2      296.03      342.65     31.00 o 
   0  18   2        0.69        5.48     17.67 o 
   1  18   2      176.05      219.71     25.58 o 
   2  18   2       55.77        9.76     18.94 o 
   3  18   2      104.17       76.03     23.89 o 
   4  18   2       13.91       18.66     21.21 o 
 -17   0   3       10.64       29.00     37.38 o 
 -15   0   3      437.25      442.44    119.17 o 
 -13   0   3     2189.34     2394.66    113.64 o 
 -11   0   3      722.49      672.53     38.19 o 
  -9   0   3     1809.38     1750.69     78.83 o 
  -7   0   3     2236.94     1968.54     51.16 o 
  -5   0   3     9319.62     8554.79    137.87 o 
  -3   0   3      148.88      120.84     10.74 o 
  -1   0   3      400.35      386.50     24.31 o 
   1   0   3    43903.84    44153.98    711.12 o 
   3   0   3      442.06      471.20     22.80 o 
   5   0   3     2921.01     3083.37     53.84 o 
   7   0   3     2321.75     2460.31     48.73 o 
   9   0   3       96.98       72.40     23.71 o 
  11   0   3      325.65      226.52     57.84 o 
  13   0   3      536.89      469.87     81.56 o 
  15   0   3      353.60      275.38     76.83 o 
 -17   1   3       28.99       33.74     27.08 o 
 -16   1   3      128.56       93.20     28.29 o 
 -15   1   3      472.55      521.70     50.75 o 
 -14   1   3        0.72       18.28     17.74 o 
 -13   1   3      192.14      227.97     21.74 o 
 -12   1   3      250.10      245.30     20.46 o 
 -11   1   3       17.35        0.89     11.17 o 
 -10   1   3        1.33       11.01     10.45 o 
  -9   1   3        4.71       10.98      8.75 o 
  -8   1   3       76.22       53.63     10.14 o 
  -7   1   3     4381.80     4343.93     60.69 o 
  -6   1   3        6.65       -1.56      6.47 o 
  -5   1   3     6356.67     6606.52     78.46 o 
  -4   1   3       11.66       15.82      6.88 o 
  -3   1   3      119.34      126.65      7.69 o 
  -2   1   3       51.49       84.08      6.68 o 
  -1   1   3     7503.98     7169.69     87.52 o 
   0   1   3     5748.95     5697.97     78.41 o 
   1   1   3    93313.73    91367.95   1461.92 o 
   2   1   3      524.76      535.17     27.95 o 
   3   1   3     2698.79     2561.76     51.65 o 
   4   1   3     3041.40     3237.16     52.22 o 
   5   1   3     5350.01     5399.14     70.93 o 
   6   1   3     2874.68     2866.03     40.63 o 
   7   1   3     1124.47     1112.02     26.19 o 
   8   1   3      960.44      983.66     45.68 o 
   9   1   3     2990.69     3109.70     65.64 o 
  10   1   3      367.79      357.86     31.35 o 
  11   1   3      527.11      560.28     45.66 o 
  12   1   3       91.13      120.59     35.29 o 
  13   1   3      300.53      421.46     61.81 o 
  14   1   3       12.14       48.13     35.18 o 
  15   1   3       52.14       99.31     43.92 o 
 -17   2   3        0.19        0.85     25.77 o 
 -16   2   3       23.71       -4.82     24.47 o 
 -15   2   3       20.95        5.41     21.88 o 
 -14   2   3       71.76       57.64     22.48 o 
 -13   2   3       61.02       48.10     16.69 o 
 -12   2   3      524.84      500.01     28.94 o 
 -11   2   3     1306.71     1280.19     37.14 o 
 -10   2   3      251.11      230.48     18.74 o 
  -9   2   3      680.54      635.34     24.70 o 
  -8   2   3     1456.08     1623.72     36.04 o 
  -7   2   3      146.84       86.94     10.96 o 
  -6   2   3     9258.34     8981.06    110.50 o 
  -5   2   3     1487.74     1317.83     47.70 o 
  -4   2   3    16317.32    15382.67    202.66 o 
  -3   2   3    27699.46    29238.64    334.50 o 
  -2   2   3      768.33      734.40     19.79 o 
  -1   2   3      281.91      286.48     14.19 o 
   0   2   3     5190.25     5049.62     59.86 o 
   1   2   3     5349.65     5638.45     66.56 o 
   2   2   3    10348.91    11439.27    128.70 o 
   3   2   3       17.45       -4.39      5.19 o 
   4   2   3     2078.37     2187.96     35.75 o 
   5   2   3      740.38      783.90     19.67 o 
   6   2   3      240.17      274.37     11.66 o 
   7   2   3      876.14      924.81     26.89 o 
   8   2   3       93.65       99.52     13.72 o 
   9   2   3       32.45       36.18     13.42 o 
  10   2   3      192.78      157.36     24.01 o 
  11   2   3       47.12       56.97     22.39 o 
  12   2   3      351.38      300.33     38.07 o 
  13   2   3      173.64      161.22     39.86 o 
  14   2   3      283.86      258.45     64.17 o 
  15   2   3      207.50      152.14     46.88 o 
 -16   3   3       74.39       57.59     29.70 o 
 -15   3   3       65.14       58.23     24.63 o 
 -14   3   3      483.24      527.33     36.07 o 
 -13   3   3       18.88       14.58     15.86 o 
 -12   3   3      348.00      329.48     23.65 o 
 -11   3   3        3.66        5.32     12.55 o 
 -10   3   3      426.44      440.47     23.33 o 
  -9   3   3      109.36       84.91     16.78 o 
  -8   3   3        8.16      164.36     18.15 o 
  -7   3   3     3738.33     3790.94     64.18 o 
  -6   3   3      503.14      556.29     19.24 o 
  -5   3   3      339.93      411.19     15.53 o 
  -4   3   3     9857.40     9688.20     99.03 o 
  -3   3   3    16030.71    17333.97    204.42 o 
  -2   3   3     4797.77     4685.16     62.76 o 
  -1   3   3    11014.93    11051.09    116.33 o 
   0   3   3      761.53      713.82     13.38 o 
   1   3   3    10363.68    10571.41    104.78 o 
   2   3   3     2458.92     2524.85     45.14 o 
   3   3   3      403.23      392.53     15.44 o 
   4   3   3     4500.25     4280.87     50.09 o 
   5   3   3      155.49      193.13     10.53 o 
   6   3   3     3243.01     3050.84     43.58 o 
   7   3   3       46.06       63.32     11.32 o 
   8   3   3     1271.15     1266.89     38.47 o 
   9   3   3      319.45      360.48     35.34 o 
  10   3   3     1268.46     1264.73     53.63 o 
  11   3   3       29.30       19.45     20.52 o 
  12   3   3      252.53      299.26     46.32 o 
  13   3   3      308.62      275.02     75.27 o 
  14   3   3      205.59      160.38     43.67 o 
  15   3   3        2.45       -1.04     36.79 o 
 -16   4   3       38.36       33.99     27.84 o 
 -15   4   3        0.03       11.64     21.96 o 
 -14   4   3      579.81      656.31     51.74 o 
 -13   4   3      399.53      380.23     28.05 o 
 -12   4   3     1400.68     1290.16     40.01 o 
 -11   4   3      443.15      394.87     30.68 o 
 -10   4   3      197.73      206.13     18.27 o 
  -9   4   3       86.92       85.28     14.97 o 
  -8   4   3     2662.98     2541.96     47.74 o 
  -7   4   3     1534.92     1647.93     35.72 o 
  -6   4   3     4094.26     4034.26     59.46 o 
  -5   4   3     5620.72     5255.28     61.78 o 
  -4   4   3     9750.64     9836.57    101.33 o 
  -3   4   3     2138.80     2276.96     31.13 o 
  -2   4   3       55.76       82.44      7.67 o 
  -1   4   3     3064.88     2947.30     49.97 o 
   0   4   3     1681.40     1598.31     26.24 o 
   1   4   3      982.95      976.15     16.87 o 
   2   4   3       62.05       98.45      7.38 o 
   3   4   3      201.15      243.53      9.27 o 
   4   4   3        0.78        3.92      5.17 o 
   5   4   3      309.88      364.52     13.35 o 
   6   4   3       55.52       56.99     12.03 o 
   7   4   3        0.01       21.27     10.87 o 
   8   4   3       25.68       82.77     14.79 o 
   9   4   3      160.57      128.48     30.01 o 
  10   4   3      160.28      197.97     25.06 o 
  11   4   3      416.52      394.10     34.12 o 
  12   4   3      470.89      468.53    101.26 o 
  13   4   3       60.78       50.66     32.21 o 
  14   4   3      197.11      210.27     47.88 o 
  15   4   3        0.24      -20.50     34.61 o 
 -16   5   3      127.07      125.27     32.28 o 
 -15   5   3       82.28       27.84     23.92 o 
 -14   5   3       41.02        1.03     18.62 o 
 -13   5   3      134.40      142.60     23.62 o 
 -12   5   3       10.36        5.04     13.44 o 
 -11   5   3      281.79      329.35     27.02 o 
 -10   5   3     2084.09     1949.30     45.10 o 
  -9   5   3       21.17       31.25     11.58 o 
  -8   5   3       10.49       77.61     11.67 o 
  -7   5   3      322.25      333.91     17.42 o 
  -6   5   3      743.45      702.68     20.42 o 
  -5   5   3      750.32      744.48     18.49 o 
  -4   5   3      259.56      247.69     13.53 o 
  -3   5   3     3815.13     4405.68     55.07 o 
  -2   5   3     1980.27     2074.20     28.12 o 
  -1   5   3      888.56      926.68     22.17 o 
   0   5   3      522.38      423.83     13.41 o 
   1   5   3      107.90      105.55      6.50 o 
   2   5   3     3073.62     3233.33     40.36 o 
   3   5   3       11.38        1.09      8.78 o 
   4   5   3     1042.47      931.11     19.10 o 
   5   5   3     1459.81     1448.76     26.22 o 
   6   5   3     5283.99     5382.50     68.30 o 
   7   5   3      755.77      843.41     28.22 o 
   8   5   3      705.30      676.61     40.68 o 
   9   5   3       61.83       29.00     15.90 o 
  10   5   3      261.00      241.07     30.84 o 
  11   5   3       50.98        6.12     18.48 o 
  12   5   3      121.37       72.43     34.14 o 
  13   5   3       23.73      -12.66     28.30 o 
  14   5   3      149.18      169.62     62.99 o 
 -16   6   3       20.98       44.80     26.32 o 
 -15   6   3       20.34       34.00     24.99 o 
 -14   6   3      174.71      189.53     27.43 o 
 -13   6   3      715.60      686.15     35.79 o 
 -12   6   3      198.71      213.61     22.72 o 
 -11   6   3      898.20      865.40     33.31 o 
 -10   6   3        3.35        3.68     11.25 o 
  -9   6   3      228.42      228.40     17.69 o 
  -8   6   3     1516.74     1508.06     36.23 o 
  -7   6   3      425.14      374.40     17.49 o 
  -6   6   3      449.59      369.70     15.49 o 
  -5   6   3     5227.10     5180.48     63.09 o 
  -4   6   3     1366.83     1247.18     34.65 o 
  -3   6   3     2915.49     3119.02     39.55 o 
  -2   6   3      666.54      670.63     20.65 o 
  -1   6   3     2825.67     2646.72     36.41 o 
   0   6   3     2542.92     2458.51     32.14 o 
   1   6   3     1959.57     2363.37     30.10 o 
   2   6   3       66.34       78.17      6.83 o 
   3   6   3      809.68      861.79     16.82 o 
   4   6   3     3610.96     3938.00     46.89 o 
   5   6   3      675.47      681.56     17.38 o 
   6   6   3        3.91       62.48     14.05 o 
   7   6   3      253.91      297.31     19.32 o 
   8   6   3       68.13       74.72     16.72 o 
   9   6   3      173.54      148.30     22.07 o 
  10   6   3       96.94       93.90     22.10 o 
  11   6   3      165.88      198.94     28.11 o 
  12   6   3      124.92      104.24     35.67 o 
  13   6   3      256.52      239.79     48.03 o 
  14   6   3       66.41       95.40     40.56 o 
 -15   7   3       14.63       37.21     27.98 o 
 -14   7   3       64.77       60.37     28.14 o 
 -13   7   3      130.72      119.56     23.90 o 
 -12   7   3      171.02      178.58     25.76 o 
 -11   7   3     1298.46     1260.62     39.92 o 
 -10   7   3       77.44       54.84     14.11 o 
  -9   7   3      243.33      235.25     18.86 o 
  -8   7   3       41.36       49.03     10.88 o 
  -7   7   3       41.32       41.35      9.78 o 
  -6   7   3      105.81       80.45      9.90 o 
  -5   7   3     2325.98     2260.68     36.41 o 
  -4   7   3     1045.10     1115.71     25.03 o 
  -3   7   3      591.33      633.38     16.39 o 
  -2   7   3      441.30      478.18     16.52 o 
  -1   7   3     2814.00     2783.16     39.79 o 
   0   7   3      106.62      124.09     14.88 o 
   1   7   3     1787.99     1750.44     27.22 o 
   2   7   3      226.66      249.22     12.58 o 
   3   7   3     2865.18     2569.97     35.57 o 
   4   7   3     1369.33     1405.07     24.06 o 
   5   7   3     8356.62     8276.73     91.74 o 
   6   7   3      620.34      706.08     20.43 o 
   7   7   3     4934.63     4861.37     80.01 o 
   8   7   3      766.63      754.66     42.91 o 
   9   7   3      777.70      822.36     41.57 o 
  10   7   3      318.14      308.24     31.32 o 
  11   7   3       47.99       46.13     32.38 o 
  12   7   3       28.74       21.12     24.87 o 
  13   7   3      229.06      362.23     81.18 o 
  14   7   3        1.42        9.92     50.28 o 
 -15   8   3      114.56      144.77     42.68 o 
 -14   8   3       29.25       33.27     28.24 o 
 -13   8   3      200.47      307.82     36.58 o 
 -12   8   3      296.90      335.24     28.84 o 
 -11   8   3     1698.40     1650.50     53.86 o 
 -10   8   3      664.33      622.69     30.00 o 
  -9   8   3       26.34       44.88     12.01 o 
  -8   8   3      499.69      554.66     29.87 o 
  -7   8   3     2047.33     2063.56     42.41 o 
  -6   8   3      105.49       89.48     11.10 o 
  -5   8   3     2414.35     2304.32     36.40 o 
  -4   8   3      210.34      171.50     12.35 o 
  -3   8   3     3564.24     4046.63     50.44 o 
  -2   8   3      687.54      665.40     27.07 o 
  -1   8   3     1240.81     1191.75     24.73 o 
   0   8   3      262.66      291.85     14.09 o 
   1   8   3      572.02      531.60     17.63 o 
   2   8   3      364.33      395.49     15.01 o 
   3   8   3      830.27      895.03     22.45 o 
   4   8   3       18.31       11.61      7.35 o 
   5   8   3       28.54       59.49      9.65 o 
   6   8   3      574.27      603.49     25.88 o 
   7   8   3      534.32      589.30     30.29 o 
   8   8   3       26.74       24.95     16.45 o 
   9   8   3       89.35       42.56     23.07 o 
  10   8   3      701.37      756.97     52.32 o 
  11   8   3       75.53      135.33     60.81 o 
  12   8   3        2.47       53.75     30.76 o 
  13   8   3      765.27      800.54    108.58 o 
  14   8   3      105.37       75.79     61.24 o 
 -15   9   3       38.77       25.24     27.81 o 
 -14   9   3       61.74       51.33     26.47 o 
 -13   9   3       57.83       31.59     24.27 o 
 -12   9   3       27.73       30.27     18.90 o 
 -11   9   3       33.24       48.90     18.10 o 
 -10   9   3       95.91       57.92     20.92 o 
  -9   9   3       43.41       43.32     12.89 o 
  -8   9   3      495.21      508.85     23.76 o 
  -7   9   3        3.65       23.34     10.44 o 
  -6   9   3        0.21        1.06     10.22 o 
  -5   9   3      201.40      205.55     16.99 o 
  -4   9   3        7.57        0.03      8.30 o 
  -3   9   3       21.01        8.64      8.29 o 
  -2   9   3        4.15        4.27      8.64 o 
  -1   9   3      164.24      200.60     17.38 o 
   0   9   3      384.50      392.17     26.01 o 
   1   9   3      878.12      798.96     22.18 o 
   2   9   3     1234.40     1337.89     27.13 o 
   3   9   3     1104.57     1005.48     25.45 o 
   4   9   3      933.23      910.98     24.83 o 
   5   9   3      653.81      655.67     26.81 o 
   6   9   3     3977.03     3961.80     67.72 o 
   7   9   3      281.60      223.06     21.70 o 
   8   9   3      324.14      345.18     30.71 o 
   9   9   3      174.01      198.64     27.08 o 
  10   9   3        3.37      -16.76     24.82 o 
  11   9   3      407.83      468.83     55.83 o 
  12   9   3        8.87      -11.50     32.28 o 
  13   9   3      279.49      386.99     84.86 o 
 -14  10   3      113.69       95.46     64.22 o 
 -13  10   3       44.99       18.46     28.82 o 
 -12  10   3      335.42      309.11     35.36 o 
 -11  10   3      493.61      575.28     42.82 o 
 -10  10   3      732.06      699.32     43.48 o 
  -9  10   3      307.68      302.38     25.05 o 
  -8  10   3       69.49      112.98     17.27 o 
  -7  10   3      501.99      531.48     25.43 o 
  -6  10   3      612.02      691.87     27.28 o 
  -5  10   3      483.43      451.14     22.89 o 
  -4  10   3     3168.06     3139.42     55.03 o 
  -3  10   3       69.39       50.71     11.87 o 
  -2  10   3     3538.06     3428.10     57.56 o 
  -1  10   3      331.77      309.56     18.45 o 
   0  10   3     1832.83     1758.53     43.33 o 
   1  10   3      727.41      825.55     46.95 o 
   2  10   3      235.93      238.28     19.91 o 
   3  10   3       84.37       92.14     13.68 o 
   4  10   3      327.94      327.12     18.93 o 
   5  10   3      192.74      164.25     17.70 o 
   6  10   3       16.41        6.46     10.46 o 
   7  10   3        9.37       12.98     12.63 o 
   8  10   3     1215.61     1187.93     47.08 o 
   9  10   3      130.06      111.47     24.62 o 
  10  10   3      155.31      178.43     39.11 o 
  11  10   3       10.28       -0.08     30.06 o 
  12  10   3      175.55      186.33     46.21 o 
  13  10   3       58.78        0.57     51.88 o 
 -13  11   3        9.85       18.38     29.04 o 
 -12  11   3        0.75      -12.50     22.64 o 
 -11  11   3        0.31       10.54     20.61 o 
 -10  11   3       27.23       14.34     22.53 o 
  -9  11   3       31.18       43.39     17.44 o 
  -8  11   3      260.59      310.41     22.35 o 
  -7  11   3        7.04       -7.07     11.36 o 
  -6  11   3       54.96       56.04     13.15 o 
  -5  11   3        1.64       12.91     10.81 o 
  -4  11   3        8.45       12.20     10.97 o 
  -3  11   3       22.05       20.17     10.98 o 
  -2  11   3      348.81      360.42     22.11 o 
  -1  11   3      270.32      251.94     18.01 o 
   0  11   3     4342.24     4105.07     81.39 o 
   1  11   3     1228.55     1162.35     40.01 o 
   2  11   3     3478.75     3733.27     65.83 o 
   3  11   3       50.25       39.91     12.38 o 
   4  11   3      243.64      214.93     17.70 o 
   5  11   3        7.84        2.44     10.61 o 
   6  11   3     1400.55     1354.20     41.72 o 
   7  11   3       63.76       86.20     20.08 o 
   8  11   3     1478.90     1624.53     70.05 o 
   9  11   3       60.12       66.81     48.24 o 
  10  11   3      785.31      891.36    101.31 o 
  11  11   3        5.34       18.90     45.46 o 
  12  11   3      321.34      342.48     77.97 o 
 -13  12   3       22.52        1.92     29.43 o 
 -12  12   3      386.35      335.35     45.96 o 
 -11  12   3       44.84       69.44     25.15 o 
 -10  12   3      768.83      874.81     55.10 o 
  -9  12   3      105.43      131.73     31.09 o 
  -8  12   3      517.18      603.41     34.28 o 
  -7  12   3      802.08      829.37     36.25 o 
  -6  12   3     1967.67     2000.53     46.76 o 
  -5  12   3      299.42      275.90     20.81 o 
  -4  12   3      656.10      600.16     27.42 o 
  -3  12   3     1228.62     1294.89     38.22 o 
  -2  12   3       52.86       45.57     12.08 o 
  -1  12   3        4.76        5.40     10.43 o 
   0  12   3      111.43       93.09     16.42 o 
   1  12   3       20.62        8.96     13.13 o 
   2  12   3     1505.72     1703.39     45.30 o 
   3  12   3       66.20       68.58     13.73 o 
   4  12   3        0.33       -3.28     10.33 o 
   5  12   3        4.07        8.06     11.64 o 
   6  12   3      187.16      182.00     36.63 o 
   7  12   3       49.61       66.15     25.73 o 
   8  12   3      245.72      233.74     41.89 o 
   9  12   3       50.28       64.11     38.89 o 
  10  12   3       16.18        1.80     44.89 o 
  11  12   3      111.27       53.96     52.45 o 
 -12  13   3        4.68        1.88     33.46 o 
 -11  13   3       13.04       19.46     22.36 o 
 -10  13   3       52.07       32.80     21.73 o 
  -9  13   3        0.86       -1.71     17.59 o 
  -8  13   3       32.50       34.59     22.41 o 
  -7  13   3       37.06       22.79     16.52 o 
  -6  13   3       85.30      132.34     19.81 o 
  -5  13   3        0.33       -2.77     12.49 o 
  -4  13   3      523.78      536.77     28.22 o 
  -3  13   3       23.18       21.26     12.21 o 
  -2  13   3      150.86      136.62     16.14 o 
  -1  13   3     2564.57     2344.00     50.29 o 
   0  13   3     3250.22     3138.32     63.61 o 
   1  13   3       93.07       75.00     16.77 o 
   2  13   3      669.15      736.29     60.35 o 
   3  13   3      368.22      329.09     27.68 o 
   4  13   3      681.48      730.28     30.64 o 
   5  13   3      139.16      124.64     18.29 o 
   6  13   3        2.78       17.61     20.49 o 
   7  13   3      229.24      197.89     41.53 o 
   8  13   3      307.49      339.58     49.64 o 
   9  13   3      280.15      241.51     47.67 o 
  10  13   3      120.97       57.84     53.39 o 
 -11  14   3      245.35      278.99     37.31 o 
 -10  14   3       14.07       16.05     21.63 o 
  -9  14   3      382.02      436.12     33.94 o 
  -8  14   3        1.34        7.11     18.50 o 
  -7  14   3     1426.06     1524.77     55.78 o 
  -6  14   3      470.97      431.91     41.87 o 
  -5  14   3     1765.61     1619.47     51.39 o 
  -4  14   3       19.69       11.73     15.65 o 
  -3  14   3      222.60      242.79     30.84 o 
  -2  14   3      229.99      203.86     23.14 o 
  -1  14   3      482.16      394.28     26.66 o 
   0  14   3        4.07       18.51     23.43 o 
   1  14   3        2.56        9.12     14.62 o 
   2  14   3     1277.89     1320.00     45.28 o 
   3  14   3     2394.66     2282.55     54.33 o 
   4  14   3       36.73       44.52     22.99 o 
   5  14   3        3.44      -11.12     15.16 o 
   6  14   3        8.99       -0.41     23.70 o 
   7  14   3      288.11      382.10     95.35 o 
   8  14   3        0.19      -10.92     28.35 o 
   9  14   3      209.69      163.98     72.11 o 
  10  14   3        2.86       23.25     53.58 o 
 -10  15   3        0.03       -2.67     21.37 o 
  -9  15   3        1.71       18.35     20.36 o 
  -8  15   3        8.38        4.50     19.35 o 
  -7  15   3        0.93       23.07     18.67 o 
  -6  15   3        6.22       42.41     18.67 o 
  -5  15   3        5.27       27.39     18.15 o 
  -4  15   3        2.10       -2.82     16.30 o 
  -3  15   3      381.02      433.79     31.47 o 
  -2  15   3       10.73       28.05     16.78 o 
  -1  15   3     2176.00     2056.79     56.91 o 
   0  15   3        7.92       14.31     15.50 o 
   1  15   3      390.13      387.84     31.35 o 
   2  15   3       72.25       52.96     18.96 o 
   3  15   3      197.60      277.35     29.70 o 
   4  15   3        3.01       -1.31     16.33 o 
   5  15   3      402.25      417.55     48.40 o 
   6  15   3      127.53      168.06     38.68 o 
   7  15   3      513.21      586.16     91.53 o 
   8  15   3       42.57       27.64     36.09 o 
  -9  16   3       56.38       57.37     23.35 o 
  -8  16   3      143.25      133.40     24.92 o 
  -7  16   3      285.37      253.78     29.04 o 
  -6  16   3      189.94      184.41     25.89 o 
  -5  16   3      294.57      237.02     27.29 o 
  -4  16   3      109.75      130.03     23.32 o 
  -3  16   3      265.28      277.64     28.76 o 
  -2  16   3        2.50      -12.57     16.53 o 
  -1  16   3       64.43       70.66     20.19 o 
   0  16   3      313.33      237.59     38.65 o 
   1  16   3      461.65      479.60     52.31 o 
   2  16   3      260.65      308.54     28.48 o 
   3  16   3      685.29      667.68     38.08 o 
   4  16   3       28.17       39.66     19.95 o 
   5  16   3        5.44       -8.12     20.35 o 
   6  16   3       36.25       26.22     34.29 o 
   7  16   3        0.28       43.66     66.77 o 
  -7  17   3        0.10       -4.78     20.42 o 
  -6  17   3        6.46       37.32     21.65 o 
  -5  17   3        1.13       28.78     19.50 o 
  -4  17   3        5.42       13.98     19.83 o 
  -3  17   3       48.25       75.87     21.83 o 
  -2  17   3      254.01      230.80     27.27 o 
  -1  17   3      111.22       71.80     20.76 o 
   0  17   3      388.79      370.01     30.19 o 
   1  17   3       54.51       63.80     19.25 o 
   2  17   3      427.43      449.61     34.54 o 
   3  17   3      259.60      254.32     30.27 o 
   4  17   3      323.60      327.57     31.59 o 
   5  17   3      127.07      106.93     34.94 o 
  -5  18   3        0.32       23.18     21.06 o 
  -4  18   3      438.32      429.52     36.18 o 
  -3  18   3        6.80       -8.48     20.67 o 
  -2  18   3      499.78      496.39     53.39 o 
  -1  18   3        9.80       24.79     19.16 o 
   0  18   3        2.78        5.78     18.32 o 
   1  18   3        0.97        0.89     17.70 o 
   2  18   3      192.53      158.85     24.99 o 
   3  18   3        0.02        7.55     20.97 o 
 -16   0   4      733.35      746.14     73.27 o 
 -14   0   4     1435.30     1573.13     70.73 o 
 -12   0   4     1425.73     1323.64     52.54 o 
 -10   0   4      275.27      334.10     34.78 o 
  -8   0   4     4777.60     4548.85     93.18 o 
  -6   0   4    14087.09    13786.14    213.63 o 
  -4   0   4     5871.55     5914.08    143.00 o 
  -2   0   4       43.09       28.03     10.56 o 
   0   0   4     9846.53     9409.00    200.61 o 
   2   0   4    12728.08    12685.82    220.50 o 
   4   0   4        0.22       -7.26      9.70 o 
   6   0   4        8.08        9.62     11.33 o 
   8   0   4     2134.92     2140.28    144.17 o 
  10   0   4      501.30      571.46     75.79 o 
  12   0   4      694.64      688.74     90.35 o 
  14   0   4      846.94      767.37    108.21 o 
 -17   1   4        7.09       15.20     27.47 o 
 -16   1   4      166.55      140.78     39.85 o 
 -15   1   4       59.67       37.75     21.26 o 
 -14   1   4      225.54      235.50     24.61 o 
 -13   1   4       93.12       89.05     17.42 o 
 -12   1   4        0.87       -6.79     13.59 o 
 -11   1   4      126.68      125.40     16.74 o 
 -10   1   4      154.10      165.82     18.52 o 
  -9   1   4      280.18      414.29     20.12 o 
  -8   1   4      669.63      625.26     24.68 o 
  -7   1   4       21.31       11.24      7.72 o 
  -6   1   4      265.70      217.95     13.12 o 
  -5   1   4      323.69      318.41     13.68 o 
  -4   1   4     2600.44     2848.00     46.43 o 
  -3   1   4      141.77      168.12      9.01 o 
  -2   1   4      259.24      201.22      8.64 o 
  -1   1   4     2833.04     2657.30     34.84 o 
   0   1   4     4593.02     4902.38     77.86 o 
   1   1   4     2065.82     2354.40     36.49 o 
   2   1   4    26373.56    26984.57    274.09 o 
   3   1   4     5261.82     5294.80     64.84 o 
   4   1   4    13277.44    12992.43    150.80 o 
   5   1   4     2055.42     2064.54     33.59 o 
   6   1   4     1414.49     1367.45     25.56 o 
   7   1   4      609.31      595.10     27.71 o 
   8   1   4      643.02      666.60     28.96 o 
   9   1   4      517.65      542.08     62.55 o 
  10   1   4      141.61      157.30     33.27 o 
  11   1   4        0.30      -10.32     43.99 o 
  12   1   4      758.64      868.62     70.54 o 
  13   1   4      192.30      203.18     44.02 o 
  14   1   4       33.84       60.65     38.03 o 
  15   1   4        4.03      -48.62     32.64 o 
 -17   2   4       22.61       64.81     28.82 o 
 -16   2   4       19.32        4.40     32.56 o 
 -15   2   4      252.93      241.45     30.99 o 
 -14   2   4       20.33       35.57     17.35 o 
 -13   2   4      134.83      137.03     19.20 o 
 -12   2   4      483.62      477.30     26.82 o 
 -11   2   4     1025.54      967.44     33.81 o 
 -10   2   4     1270.62     1187.52     45.80 o 
  -9   2   4        5.17       37.96     11.57 o 
  -8   2   4     1520.32     1449.84     34.47 o 
  -7   2   4     1511.38     1430.13     43.50 o 
  -6   2   4     4327.12     4168.75     61.11 o 
  -5   2   4     2354.31     2353.16     39.25 o 
  -4   2   4     4851.65     5193.99     66.93 o 
  -3   2   4     1114.70     1129.70     26.21 o 
  -2   2   4     1143.94     1186.11     23.30 o 
  -1   2   4      358.85      402.68     13.92 o 
   0   2   4     2213.50     2118.39     26.08 o 
   1   2   4    11179.67    11046.54    109.46 o 
   2   2   4     3754.55     3899.59     48.52 o 
   3   2   4      337.30      375.56     13.65 o 
   4   2   4        5.94        1.72      5.43 o 
   5   2   4      397.36      460.78     22.53 o 
   6   2   4     1041.13     1251.49     25.92 o 
   7   2   4        4.34       40.45     13.16 o 
   8   2   4      933.52      916.28     43.62 o 
   9   2   4      845.25      782.47     46.89 o 
  10   2   4       93.64       73.30     22.46 o 
  11   2   4      751.25      838.27     55.21 o 
  12   2   4       17.64       22.24     23.60 o 
  13   2   4      377.39      552.34     64.54 o 
  14   2   4      192.14      201.02     45.50 o 
  15   2   4      200.77       72.27     43.24 o 
 -17   3   4      149.42      122.22     48.40 o 
 -16   3   4       32.27       30.27     24.91 o 
 -15   3   4      228.33      293.38     30.47 o 
 -14   3   4      146.20      211.36     25.90 o 
 -13   3   4        0.30        9.71     15.35 o 
 -12   3   4      249.91      219.83     20.94 o 
 -11   3   4        8.76       -3.28     12.35 o 
 -10   3   4      121.47      135.47     16.20 o 
  -9   3   4       15.64       61.86     12.64 o 
  -8   3   4     1634.35     1710.91     38.01 o 
  -7   3   4      419.91      403.68     20.11 o 
  -6   3   4       26.69       25.54      8.00 o 
  -5   3   4     8089.57     7671.69     95.31 o 
  -4   3   4     6249.10     6366.28     74.38 o 
  -3   3   4      999.00      989.48     21.10 o 
  -2   3   4     1560.66     1583.56     29.23 o 
  -1   3   4     2036.87     1948.94     29.71 o 
   0   3   4     7836.85     7307.64     80.18 o 
   1   3   4     4608.16     4424.32     44.91 o 
   2   3   4      650.40      743.53     16.87 o 
   3   3   4     3037.04     2798.38     42.55 o 
   4   3   4      807.19      850.89     19.93 o 
   5   3   4     4597.97     4460.51     55.52 o 
   6   3   4       26.68       30.97      8.05 o 
   7   3   4      183.78      127.46     15.54 o 
   8   3   4      108.59      118.87     18.71 o 
   9   3   4     1569.95     1507.01     50.82 o 
  10   3   4      298.09      359.74     49.51 o 
  11   3   4      126.40      178.17     31.66 o 
  12   3   4      121.09      198.09     46.87 o 
  13   3   4      305.31      313.62     51.84 o 
  14   3   4       19.83       40.63     37.22 o 
 -16   4   4        0.20      -17.60     23.10 o 
 -15   4   4      287.95      259.41     29.89 o 
 -14   4   4      120.54       69.54     19.86 o 
 -13   4   4      581.16      607.48     33.64 o 
 -12   4   4       60.37       49.49     20.75 o 
 -11   4   4     1597.59     1597.42     42.06 o 
 -10   4   4      528.45      512.17     25.20 o 
  -9   4   4      424.81      442.16     31.13 o 
  -8   4   4      536.78      539.35     22.62 o 
  -7   4   4     4473.82     4600.33     68.58 o 
  -6   4   4     4457.98     4233.38     71.91 o 
  -5   4   4    12045.94    11648.20    127.75 o 
  -4   4   4      371.23      405.27     13.34 o 
  -3   4   4     9916.81     9741.35     99.79 o 
  -2   4   4      359.32      387.68     11.91 o 
  -1   4   4       27.16       35.82      6.01 o 
   0   4   4      340.58      363.08     14.18 o 
   1   4   4     4547.78     4973.95     53.18 o 
   2   4   4       47.42       53.99      6.10 o 
   3   4   4      616.62      705.30     14.80 o 
   4   4   4        7.47       13.07      4.83 o 
   5   4   4     2742.58     2793.98     36.30 o 
   6   4   4       21.75       40.49      8.48 o 
   7   4   4      149.55      156.19     16.31 o 
   8   4   4       61.65       24.99     14.66 o 
   9   4   4      231.38      217.26     24.22 o 
  10   4   4       79.95       78.70     23.11 o 
  11   4   4      208.28      268.83     36.91 o 
  12   4   4      712.14      640.40    135.05 o 
  13   4   4     1249.31     1498.49    191.65 o 
  14   4   4       56.48      109.40     41.95 o 
 -16   5   4      107.59      147.46     31.97 o 
 -15   5   4       52.20       38.76     21.46 o 
 -14   5   4        9.12       11.17     17.22 o 
 -13   5   4       12.12       18.52     15.93 o 
 -12   5   4        9.19        5.88     13.38 o 
 -11   5   4     1201.95     1243.04     38.65 o 
 -10   5   4        0.00        5.30     11.21 o 
  -9   5   4     1168.03     1259.32     34.66 o 
  -8   5   4       33.44       -3.34      9.08 o 
  -7   5   4       45.46       34.66      9.58 o 
  -6   5   4     5271.62     5059.57     67.06 o 
  -5   5   4     1800.41     1605.63     28.47 o 
  -4   5   4     6543.20     7176.91     79.37 o 
  -3   5   4    20404.43    20503.25    197.50 o 
  -2   5   4     1338.89     1288.09     21.24 o 
  -1   5   4     4269.79     4215.03     50.11 o 
   0   5   4       18.26        3.39      4.95 o 
   1   5   4     3382.73     3367.02     39.65 o 
   2   5   4     2063.90     1944.70     26.26 o 
   3   5   4     1689.59     1542.47     24.16 o 
   4   5   4     1165.17     1135.09     21.17 o 
   5   5   4     4218.62     4185.40     49.19 o 
   6   5   4     2249.68     2299.91     42.76 o 
   7   5   4      589.08      566.05     26.89 o 
   8   5   4       98.03       68.12     30.40 o 
   9   5   4      285.73      334.70     29.22 o 
  10   5   4      282.77      302.17     50.40 o 
  11   5   4      195.37      208.18     48.20 o 
  12   5   4      343.54      365.16     54.07 o 
  13   5   4       25.52      -22.97     27.94 o 
  14   5   4       54.79       92.72     42.38 o 
 -16   6   4        0.87        6.33     25.48 o 
 -15   6   4       22.84       39.25     22.32 o 
 -14   6   4      123.70      206.96     27.68 o 
 -13   6   4      264.97      276.76     29.32 o 
 -12   6   4      759.75      685.84     63.57 o 
 -11   6   4      266.63      231.50     20.97 o 
 -10   6   4     1615.09     1584.61     44.97 o 
  -9   6   4       11.49       69.45     12.99 o 
  -8   6   4        6.02        6.75      9.45 o 
  -7   6   4        2.03       -4.51      8.58 o 
  -6   6   4      282.84      256.59     13.85 o 
  -5   6   4       18.04        3.64      7.00 o 
  -4   6   4      933.14      935.05     20.81 o 
  -3   6   4     2500.42     2599.60     35.38 o 
  -2   6   4     3983.44     4043.98     47.70 o 
  -1   6   4      156.08      213.92     12.90 o 
   0   6   4     1484.49     1714.45     23.93 o 
   1   6   4     3525.92     3941.11     50.03 o 
   2   6   4      262.15      294.28     10.06 o 
   3   6   4     1041.79     1079.20     18.54 o 
   4   6   4       21.96       19.26      5.78 o 
   5   6   4      635.98      661.91     16.14 o 
   6   6   4      362.63      550.95     33.39 o 
   7   6   4      167.04      209.91     19.31 o 
   8   6   4       53.87       43.81     17.71 o 
   9   6   4       50.15       25.36     17.08 o 
  10   6   4      276.71      230.04     28.07 o 
  11   6   4       16.05      -13.88     19.90 o 
  12   6   4      328.63      370.11     58.03 o 
  13   6   4      751.19      864.80     77.37 o 
  14   6   4      472.99      571.29    102.58 o 
 -16   7   4       93.28       98.04     32.33 o 
 -15   7   4       25.01       19.03     21.80 o 
 -14   7   4       23.60       73.11     22.43 o 
 -13   7   4        9.35       11.82     17.70 o 
 -12   7   4       26.93       16.86     15.92 o 
 -11   7   4      985.76      981.28     45.80 o 
 -10   7   4       15.51       10.38     13.30 o 
  -9   7   4      845.17      856.79     30.85 o 
  -8   7   4      173.69      145.68     14.21 o 
  -7   7   4       49.50       48.51     10.05 o 
  -6   7   4     1148.06     1134.79     26.03 o 
  -5   7   4     1393.66     1518.84     30.47 o 
  -4   7   4     5020.38     5667.29     65.33 o 
  -3   7   4      821.17      871.73     19.27 o 
  -2   7   4     3538.10     3189.18     41.15 o 
  -1   7   4       26.51       13.44      5.31 o 
   0   7   4     2263.84     2273.83     30.47 o 
   1   7   4       47.69       93.52      7.17 o 
   2   7   4      368.35      272.41     12.07 o 
   3   7   4       86.53       79.05      7.61 o 
   4   7   4     6470.63     6483.14     65.16 o 
   5   7   4      368.46      394.94     14.74 o 
   6   7   4     4129.96     4080.32     77.07 o 
   7   7   4     1145.18     1139.33     56.67 o 
   8   7   4      238.57      250.39     26.06 o 
   9   7   4      451.88      398.44     32.69 o 
  10   7   4       61.56       80.18     22.31 o 
  11   7   4      199.80      177.88     41.28 o 
  12   7   4       15.94       46.34     33.75 o 
  13   7   4       10.52       11.25     44.32 o 
 -15   8   4       31.30       18.62     25.22 o 
 -14   8   4      116.84      111.73     25.00 o 
 -13   8   4       22.10       55.13     19.75 o 
 -12   8   4      687.78      797.37     37.56 o 
 -11   8   4       79.80       72.66     17.26 o 
 -10   8   4     1814.52     1784.98     45.25 o 
  -9   8   4      334.91      281.14     20.39 o 
  -8   8   4       90.89       55.34     11.84 o 
  -7   8   4       13.92        3.31      8.56 o 
  -6   8   4     1364.62     1307.33     28.84 o 
  -5   8   4      143.74      141.47     10.80 o 
  -4   8   4     1024.44     1193.87     24.53 o 
  -3   8   4       14.77        5.70      5.94 o 
  -2   8   4     2284.43     2348.21     37.81 o 
  -1   8   4     1937.38     2029.36     38.85 o 
   0   8   4       95.04       54.14     10.04 o 
   1   8   4     1718.62     1915.49     34.17 o 
   2   8   4      200.08      234.30     13.28 o 
   3   8   4      257.14      232.93     13.98 o 
   4   8   4      745.44      844.32     21.46 o 
   5   8   4       38.33       43.11      9.24 o 
   6   8   4     2921.14     3266.87     77.08 o 
   7   8   4      406.78      429.88     30.71 o 
   8   8   4        3.50      -17.27     17.11 o 
   9   8   4      398.70      394.03     40.76 o 
  10   8   4       92.71      158.86     32.41 o 
  11   8   4        0.25      -40.35     37.33 o 
  12   8   4      429.86      544.91     91.01 o 
  13   8   4       15.96       20.89     50.75 o 
 -15   9   4        9.68        6.47     26.10 o 
 -14   9   4       11.15       -5.14     23.92 o 
 -13   9   4       12.46        5.81     19.63 o 
 -12   9   4       59.84       24.76     19.29 o 
 -11   9   4       15.27       17.17     17.17 o 
 -10   9   4       30.92       19.35     14.90 o 
  -9   9   4      502.71      449.44     25.69 o 
  -8   9   4      130.47      112.87     18.19 o 
  -7   9   4       50.16       27.40     12.07 o 
  -6   9   4      397.48      433.98     22.42 o 
  -5   9   4      237.05      239.67     17.04 o 
  -4   9   4     1500.95     1712.90     33.87 o 
  -3   9   4      307.47      289.41     15.35 o 
  -2   9   4      712.67      658.46     20.55 o 
  -1   9   4      122.55      105.09     10.64 o 
   0   9   4      714.00      662.88     27.45 o 
   1   9   4      796.01      847.70     23.30 o 
   2   9   4      929.42      916.58     25.20 o 
   3   9   4     2214.46     2108.03     36.87 o 
   4   9   4     1364.91     1349.95     27.85 o 
   5   9   4     2731.18     2724.50     50.42 o 
   6   9   4      932.07      910.97     48.64 o 
   7   9   4      959.50     1024.46     41.31 o 
   8   9   4      166.51      222.45     27.14 o 
   9   9   4       13.65       28.46     26.22 o 
  10   9   4      977.40      979.13     69.93 o 
  11   9   4       47.92       96.48     35.10 o 
  12   9   4      107.78      111.61     56.99 o 
  13   9   4       47.16      112.84     62.47 o 
 -14  10   4        3.58      -12.33     28.14 o 
 -13  10   4      211.17      209.42     47.02 o 
 -12  10   4      473.06      497.53     45.48 o 
 -11  10   4     1059.85     1010.44     52.95 o 
 -10  10   4      347.30      328.55     37.06 o 
  -9  10   4     1547.26     1696.47     60.20 o 
  -8  10   4       19.29       11.16     12.78 o 
  -7  10   4      121.47      128.50     15.54 o 
  -6  10   4      290.55      258.90     22.85 o 
  -5  10   4     1331.95     1268.35     34.29 o 
  -4  10   4      151.93      161.14     15.34 o 
  -3  10   4     1298.83     1215.88     36.25 o 
  -2  10   4      706.07      734.27     31.33 o 
  -1  10   4      920.09      880.94     27.69 o 
   0  10   4       63.28       46.84     13.34 o 
   1  10   4      739.59      781.69     29.99 o 
   2  10   4        0.09        7.65     10.49 o 
   3  10   4      119.84      105.00     13.80 o 
   4  10   4       60.67       75.59     14.54 o 
   5  10   4        0.42        1.21     10.04 o 
   6  10   4       48.63       96.22     18.01 o 
   7  10   4     1941.34     2076.26     59.43 o 
   8  10   4      237.53      211.95     27.94 o 
   9  10   4      586.27      553.86     48.09 o 
  10  10   4       30.03       54.52     33.17 o 
  11  10   4      128.11      104.24     39.03 o 
  12  10   4        0.37       21.45     49.80 o 
 -14  11   4        3.09      -25.21     28.96 o 
 -13  11   4       23.70       16.84     28.46 o 
 -12  11   4       18.88       10.96     23.40 o 
 -11  11   4        3.82      -15.88     19.66 o 
 -10  11   4       15.06       31.65     19.96 o 
  -9  11   4       53.91       32.50     17.43 o 
  -8  11   4       20.59       10.63     12.93 o 
  -7  11   4       97.85       82.49     15.35 o 
  -6  11   4      409.12      382.51     23.55 o 
  -5  11   4      147.08      148.80     16.64 o 
  -4  11   4      241.29      254.17     19.00 o 
  -3  11   4      612.09      572.75     25.40 o 
  -2  11   4      663.68      641.51     32.98 o 
  -1  11   4       73.82       46.66     12.45 o 
   0  11   4       88.89      110.95     17.24 o 
   1  11   4     1332.20     1272.65     38.60 o 
   2  11   4     1443.81     1478.84     44.77 o 
   3  11   4     1801.25     1773.58     42.34 o 
   4  11   4      245.38      218.81     17.47 o 
   5  11   4     1611.50     1640.49     49.90 o 
   6  11   4       74.37       49.28     24.63 o 
   7  11   4     1038.71     1114.19     59.54 o 
   8  11   4      179.02      183.43     32.32 o 
   9  11   4      323.27      289.65     68.23 o 
  10  11   4        6.03       -6.52     42.53 o 
  11  11   4      304.40      315.83     72.77 o 
 -13  12   4      305.47      319.58     76.95 o 
 -12  12   4       25.14       12.38     24.82 o 
 -11  12   4      476.64      570.90     76.24 o 
 -10  12   4       93.51       75.26     22.13 o 
  -9  12   4      346.62      392.46     30.29 o 
  -8  12   4       27.05       22.83     16.00 o 
  -7  12   4     1591.74     1670.64     46.51 o 
  -6  12   4     1010.07      950.65     34.51 o 
  -5  12   4      836.72      845.30     32.14 o 
  -4  12   4     1004.84     1104.65     35.33 o 
  -3  12   4       72.59       63.46     13.62 o 
  -2  12   4       13.07       15.02     11.15 o 
  -1  12   4      102.41       59.83     16.29 o 
   0  12   4      580.20      505.92     25.25 o 
   1  12   4      801.35      710.52     32.39 o 
   2  12   4      147.72      161.46     17.23 o 
   3  12   4        0.02       -0.90     11.94 o 
   4  12   4      408.49      430.43     26.32 o 
   5  12   4       70.09       57.72     19.12 o 
   6  12   4      141.41      176.67     35.79 o 
   7  12   4      607.49      530.83     59.16 o 
   8  12   4        2.13       10.35     30.33 o 
   9  12   4       84.85       41.96     47.54 o 
  10  12   4      143.55       73.81     55.10 o 
  11  12   4      205.08      183.90     67.00 o 
 -12  13   4        1.46      -11.88     30.03 o 
 -11  13   4        0.20       -3.95     21.74 o 
 -10  13   4       47.56       40.57     22.93 o 
  -9  13   4        9.46       26.24     18.30 o 
  -8  13   4      135.95      103.80     21.06 o 
  -7  13   4       57.19       37.09     17.65 o 
  -6  13   4        0.84       -9.37     14.15 o 
  -5  13   4      603.88      621.88     30.47 o 
  -4  13   4      345.03      362.66     30.11 o 
  -3  13   4     1506.88     1443.10     40.50 o 
  -2  13   4     1058.77     1000.89     34.73 o 
  -1  13   4      567.59      618.09     28.67 o 
   0  13   4     3692.16     3590.57     64.81 o 
   1  13   4     1133.02     1193.74     39.14 o 
   2  13   4      292.55      292.60     27.50 o 
   3  13   4     1359.94     1380.68     39.27 o 
   4  13   4      330.61      346.94     24.99 o 
   5  13   4       19.78        2.38     21.84 o 
   6  13   4       11.53       34.63     30.36 o 
   7  13   4        2.63      -29.90     26.32 o 
   8  13   4      239.82      205.01     44.23 o 
   9  13   4       42.86       23.34     50.65 o 
  10  13   4      121.65       91.57     58.59 o 
 -11  14   4        7.93       19.13     23.55 o 
 -10  14   4      460.03      481.00     39.92 o 
  -9  14   4       27.76       -0.63     18.54 o 
  -8  14   4      835.03      890.70     43.60 o 
  -7  14   4      199.86      204.13     25.35 o 
  -6  14   4      881.91      903.94     47.07 o 
  -5  14   4       37.32       42.64     17.21 o 
  -4  14   4      484.77      559.29     41.61 o 
  -3  14   4      114.22       81.29     17.01 o 
  -2  14   4      183.12      152.80     19.70 o 
  -1  14   4      156.06      125.24     19.28 o 
   0  14   4        4.01       24.03     14.91 o 
   1  14   4       38.73       27.21     15.84 o 
   2  14   4       19.96       70.55     20.37 o 
   3  14   4       24.29       23.03     14.92 o 
   4  14   4        0.42       11.78     15.30 o 
   5  14   4       12.00      -10.68     28.77 o 
   6  14   4       42.43      149.84     63.22 o 
   7  14   4       12.84       20.00     31.74 o 
   8  14   4      148.06      165.58     44.16 o 
   9  14   4        3.71        5.48     48.48 o 
 -10  15   4        0.83       -5.70     21.39 o 
  -9  15   4        0.54      -17.23     18.91 o 
  -8  15   4      150.98      115.11     24.08 o 
  -7  15   4       25.42       26.06     18.58 o 
  -6  15   4       47.16       41.53     18.95 o 
  -5  15   4       14.23       12.74     17.09 o 
  -4  15   4      117.32      155.05     21.97 o 
  -3  15   4        0.04      -22.14     14.76 o 
  -2  15   4      784.96      744.04     38.34 o 
  -1  15   4        6.85        5.41     15.77 o 
   0  15   4      616.12      581.21     51.86 o 
   1  15   4       23.24       43.09     16.42 o 
   2  15   4     1607.45     1629.39     66.03 o 
   3  15   4      655.83      611.29     47.14 o 
   4  15   4       18.28       10.47     19.47 o 
   5  15   4        2.39      -29.17     29.45 o 
   6  15   4      341.77      391.79     60.06 o 
   7  15   4       23.62       29.01     34.20 o 
   8  15   4      325.66      254.03     50.42 o 
  -9  16   4       62.78       70.11     24.32 o 
  -8  16   4       79.92       68.14     23.32 o 
  -7  16   4       69.58       55.22     22.32 o 
  -6  16   4      116.77      114.03     24.05 o 
  -5  16   4      132.39      142.19     25.87 o 
  -4  16   4      318.79      392.18     32.65 o 
  -3  16   4        4.54       -3.64     16.82 o 
  -2  16   4       25.93       -0.40     16.97 o 
  -1  16   4       45.05       22.21     18.05 o 
   0  16   4       74.69       12.08     16.05 o 
   1  16   4       73.55       74.71     19.03 o 
   2  16   4      252.49      310.76     31.36 o 
   3  16   4        4.81       -3.21     16.28 o 
   4  16   4       12.65       16.74     25.30 o 
   5  16   4       63.35       51.67     36.82 o 
   6  16   4       23.42       72.34     38.49 o 
   7  16   4      119.40      116.32     44.72 o 
  -7  17   4        7.04        6.81     20.75 o 
  -6  17   4        1.25       15.14     20.48 o 
  -5  17   4      384.22      363.85     32.86 o 
  -4  17   4      145.52      174.47     25.90 o 
  -3  17   4      223.55      193.85     26.88 o 
  -2  17   4      118.88       81.12     22.06 o 
  -1  17   4      286.58      266.05     30.71 o 
   0  17   4       55.89       15.95     17.43 o 
   1  17   4      410.19      464.70     32.88 o 
   2  17   4      486.58      501.34     31.33 o 
   3  17   4      295.84      297.89     30.28 o 
   4  17   4        4.84       19.13     34.94 o 
   5  17   4       52.76       19.11     75.70 o 
  -4  18   4        0.56       -2.97     21.17 o 
  -3  18   4       62.84       70.90     23.93 o 
  -2  18   4       47.87       23.79     20.70 o 
  -1  18   4      202.98      201.38     26.22 o 
   0  18   4       13.85       19.25     18.78 o 
   1  18   4       21.83        9.79     19.21 o 
   2  18   4        1.73       11.28     18.35 o 
 -17   0   5      310.58      288.50    160.80 o 
 -15   0   5     1336.20     1348.81     69.75 o 
 -13   0   5      252.72      333.64     55.93 o 
 -11   0   5      726.83      823.50     41.98 o 
  -9   0   5      295.23      303.38     40.26 o 
  -7   0   5        5.72        3.03     10.99 o 
  -5   0   5    17082.63    19207.04    284.72 o 
  -3   0   5        1.59      -11.30      7.54 o 
  -1   0   5     2083.61     2206.25     39.33 o 
   1   0   5       90.64       57.92     11.33 o 
   3   0   5     3610.13     3585.67     81.12 o 
   5   0   5      182.36      337.38     51.90 o 
   7   0   5     1337.50     1355.65     94.03 o 
   9   0   5     3576.12     3440.83    202.00 o 
  11   0   5      712.92      714.26     92.14 o 
  13   0   5     1959.75     2126.52    156.59 o 
 -17   1   5       34.65       78.06     28.57 o 
 -16   1   5        5.02       -6.77     20.26 o 
 -15   1   5       12.77        2.90     17.90 o 
 -14   1   5       19.09       35.26     17.26 o 
 -13   1   5       61.56       57.41     15.85 o 
 -12   1   5       42.96       36.38     14.35 o 
 -11   1   5        0.71       18.91     12.32 o 
 -10   1   5       32.26       47.54     12.81 o 
  -9   1   5     1341.27     1232.83     44.51 o 
  -8   1   5       22.16       47.64     11.51 o 
  -7   1   5     3215.15     3191.19     50.06 o 
  -6   1   5      873.00      922.80     23.43 o 
  -5   1   5     1034.63      917.01     21.89 o 
  -4   1   5      143.14      209.83     10.94 o 
  -3   1   5      788.05      890.95     19.84 o 
  -2   1   5      753.45      792.17     16.78 o 
  -1   1   5      232.77      254.61      9.77 o 
   0   1   5     8187.60     7917.35    107.52 o 
   1   1   5    19732.75    19556.23    200.76 o 
   2   1   5     3250.27     3390.80     88.85 o 
   3   1   5    11095.42    11183.29    132.02 o 
   4   1   5      552.28      555.60     20.76 o 
   5   1   5     1333.27     1608.66     54.05 o 
   6   1   5      326.07      304.93     17.65 o 
   7   1   5      867.64      869.98     29.98 o 
   8   1   5       55.67       49.62     13.95 o 
   9   1   5        3.85        0.52     16.27 o 
  10   1   5      223.88      254.62     82.41 o 
  11   1   5      695.49      705.77     63.56 o 
  12   1   5       60.01        1.46     27.07 o 
  13   1   5        0.23       10.44     29.47 o 
  14   1   5       50.62      -10.77     32.24 o 
 -17   2   5       40.94       67.16     46.16 o 
 -16   2   5      541.17      562.27     41.03 o 
 -15   2   5      251.98      188.47     25.51 o 
 -14   2   5      545.12      593.95     34.64 o 
 -13   2   5       26.13       29.42     15.02 o 
 -12   2   5      101.97      107.66     16.82 o 
 -11   2   5      759.86      691.70     34.41 o 
 -10   2   5       22.83      112.96     15.62 o 
  -9   2   5     1229.92     1242.49     34.49 o 
  -8   2   5     1067.82      982.58     29.12 o 
  -7   2   5      704.62      678.16     29.39 o 
  -6   2   5      722.79      651.92     23.98 o 
  -5   2   5     3227.97     3786.97     55.59 o 
  -4   2   5     3808.66     3669.09     73.77 o 
  -3   2   5      267.76      293.35     16.45 o 
  -2   2   5      196.02      198.61      9.74 o 
  -1   2   5      166.62      207.94     12.97 o 
   0   2   5     1106.08     1163.70     16.83 o 
   1   2   5     1703.41     1732.37     22.45 o 
   2   2   5     9484.93     9705.99     94.40 o 
   3   2   5      394.11      485.89     14.75 o 
   4   2   5      221.36      233.60     12.39 o 
   5   2   5      424.94      469.70     21.08 o 
   6   2   5        5.13       24.13     10.23 o 
   7   2   5     1252.12     1260.97     35.75 o 
   8   2   5      320.69      386.28     32.57 o 
   9   2   5     1113.82     1157.90     57.17 o 
  10   2   5     1882.78     1886.48     74.24 o 
  11   2   5        2.73       36.18     27.93 o 
  12   2   5      122.03      189.83     42.82 o 
  13   2   5       93.48       96.90     37.41 o 
  14   2   5      247.37      274.76     54.82 o 
 -17   3   5       59.85       65.89     36.02 o 
 -16   3   5        2.97        8.80     21.23 o 
 -15   3   5       50.04       50.82     20.51 o 
 -14   3   5        0.18        4.43     15.67 o 
 -13   3   5        2.39       -6.35     15.67 o 
 -12   3   5        9.73       19.18     14.03 o 
 -11   3   5      235.67      246.33     20.53 o 
 -10   3   5      140.57      117.68     15.88 o 
  -9   3   5      526.25      532.15     24.49 o 
  -8   3   5      696.51      585.02     23.92 o 
  -7   3   5        4.79        4.00      8.38 o 
  -6   3   5     7422.06     7306.08     94.90 o 
  -5   3   5       64.22       24.28      7.50 o 
  -4   3   5     1244.43     1097.87     22.57 o 
  -3   3   5       58.88       44.68      7.05 o 
  -2   3   5     2632.08     2393.04     36.32 o 
  -1   3   5     1128.89     1027.54     19.13 o 
   0   3   5     5471.57     5330.64     58.46 o 
   1   3   5     4337.12     4276.04     42.68 o 
   2   3   5     6649.31     6479.84     67.39 o 
   3   3   5       36.02       25.19      9.68 o 
   4   3   5     2789.16     2449.11     38.56 o 
   5   3   5     1663.52     1849.63     37.76 o 
   6   3   5      625.26      618.39     20.93 o 
   7   3   5      116.05      100.48     13.84 o 
   8   3   5      317.52      317.43     33.66 o 
   9   3   5       38.29       26.94     18.79 o 
  10   3   5      220.74      225.44     32.82 o 
  11   3   5       26.25        9.71     21.97 o 
  12   3   5        0.16      -34.86     25.76 o 
  13   3   5       59.88        0.09     32.19 o 
  14   3   5        0.74      -22.87     43.47 o 
 -16   4   5       88.03       80.80     24.90 o 
 -15   4   5       35.33       29.19     19.26 o 
 -14   4   5      466.52      554.77     42.50 o 
 -13   4   5      204.02      176.16     22.85 o 
 -12   4   5      538.80      609.13     33.35 o 
 -11   4   5       14.94       15.06     12.74 o 
 -10   4   5      997.45     1014.07     35.88 o 
  -9   4   5       16.06        4.87      9.75 o 
  -8   4   5     3965.53     3791.44     62.79 o 
  -7   4   5      364.70      354.52     18.22 o 
  -6   4   5     9064.05     8584.33    108.54 o 
  -5   4   5     1264.85     1343.50     28.30 o 
  -4   4   5     1388.13     1186.53     27.80 o 
  -3   4   5     1766.24     1886.18     28.75 o 
  -2   4   5       67.09       70.13      8.32 o 
  -1   4   5      755.06      893.57     16.61 o 
   0   4   5     1199.62     1480.09     23.57 o 
   1   4   5      192.39      233.04      8.60 o 
   2   4   5      424.30      465.19     12.93 o 
   3   4   5      387.51      444.44     12.52 o 
   4   4   5      515.99      531.54     13.27 o 
   5   4   5       45.29       72.31      9.31 o 
   6   4   5     3123.10     3266.32     54.73 o 
   7   4   5      372.38      373.57     26.62 o 
   8   4   5      480.34      535.67     43.21 o 
   9   4   5      331.96      259.44     36.19 o 
  10   4   5      470.25      554.92     56.62 o 
  11   4   5        1.26       -8.25     20.73 o 
  12   4   5      577.47      688.24     68.47 o 
  13   4   5       67.42       42.11     51.88 o 
  14   4   5      494.18      421.56     65.16 o 
 -16   5   5       59.67       20.79     22.49 o 
 -15   5   5        3.02       17.37     18.39 o 
 -14   5   5        0.96       13.34     17.18 o 
 -13   5   5       92.83       78.93     18.84 o 
 -12   5   5      153.87      103.28     19.16 o 
 -11   5   5      335.43      357.58     32.88 o 
 -10   5   5      467.20      423.62     24.24 o 
  -9   5   5        0.66       -0.70     10.57 o 
  -8   5   5      303.80      316.09     19.36 o 
  -7   5   5     4845.11     4663.95     71.03 o 
  -6   5   5     2922.82     2827.89     45.45 o 
  -5   5   5      143.69      103.44     10.05 o 
  -4   5   5     9300.05     8683.93     93.81 o 
  -3   5   5      887.40      782.64     17.13 o 
  -2   5   5    14338.16    14432.51    136.50 o 
  -1   5   5     3605.41     3458.44     41.70 o 
   0   5   5     2954.71     3505.36     44.14 o 
   1   5   5     2212.22     2019.90     29.27 o 
   2   5   5     4013.51     3850.27     43.62 o 
   3   5   5     4506.46     4712.60     51.81 o 
   4   5   5     2209.18     2108.90     29.20 o 
   5   5   5      960.98      978.97     22.98 o 
   6   5   5      646.44      647.02     25.01 o 
   7   5   5      334.37      369.39     25.06 o 
   8   5   5      386.75      341.41     39.03 o 
   9   5   5       46.93      -14.09     16.94 o 
  10   5   5      561.51      613.96    113.54 o 
  11   5   5       35.09       88.53     28.26 o 
  12   5   5       50.99       23.80     30.84 o 
  13   5   5       24.28        3.64     31.66 o 
  14   5   5       97.56       65.12     49.95 o 
 -16   6   5        4.68       -8.55     22.28 o 
 -15   6   5       69.45       39.67     22.42 o 
 -14   6   5      138.51      144.35     29.85 o 
 -13   6   5      393.62      389.99     35.73 o 
 -12   6   5       84.63       79.39     17.97 o 
 -11   6   5      766.08      762.59     32.28 o 
 -10   6   5      596.40      681.13     35.20 o 
  -9   6   5      772.70      800.63     29.45 o 
  -8   6   5      117.18      127.58     14.15 o 
  -7   6   5     1197.20     1172.40     29.08 o 
  -6   6   5       34.02       44.48      8.84 o 
  -5   6   5       49.66       26.31      7.58 o 
  -4   6   5      864.88      908.95     20.92 o 
  -3   6   5     2914.71     2998.63     39.62 o 
  -2   6   5     2731.62     2881.15     35.91 o 
  -1   6   5      515.73      516.53     13.58 o 
   0   6   5      241.60      306.99     10.22 o 
   1   6   5       88.67      141.43      8.27 o 
   2   6   5       39.89       35.45      6.62 o 
   3   6   5      448.66      441.90     13.61 o 
   4   6   5       34.61       31.64      6.17 o 
   5   6   5     2262.50     2371.21     43.31 o 
   6   6   5      401.67      488.04     23.38 o 
   7   6   5      613.72      576.15     33.07 o 
   8   6   5      118.33       94.24     28.97 o 
   9   6   5      137.48      143.64     45.87 o 
  10   6   5      153.36      176.56     48.19 o 
  11   6   5      254.04      319.16     52.64 o 
  12   6   5      357.20      424.67     57.28 o 
  13   6   5      586.35      633.74     79.24 o 
 -16   7   5       47.08       35.25     24.68 o 
 -15   7   5       12.33       16.07     21.29 o 
 -14   7   5       54.40       40.99     19.44 o 
 -13   7   5        1.08      -23.25     15.69 o 
 -12   7   5       14.02        3.65     14.98 o 
 -11   7   5      593.75      624.17     30.64 o 
 -10   7   5      135.71      141.25     21.25 o 
  -9   7   5        1.87       15.08     10.95 o 
  -8   7   5       51.31       44.90     11.17 o 
  -7   7   5      737.50      749.20     23.47 o 
  -6   7   5      693.43      683.23     21.49 o 
  -5   7   5     1946.17     2022.83     35.21 o 
  -4   7   5      762.47      826.65     26.56 o 
  -3   7   5     8807.76     9217.45     90.95 o 
  -2   7   5      389.50      424.59     13.51 o 
  -1   7   5     2783.03     2669.52     34.93 o 
   0   7   5      503.78      598.09     16.15 o 
   1   7   5     2608.41     2425.99     32.30 o 
   2   7   5       47.23       45.48      6.48 o 
   3   7   5     2631.45     2692.55     34.08 o 
   4   7   5      119.02      115.77      9.48 o 
   5   7   5      377.14      322.08     18.76 o 
   6   7   5      723.66      723.31     28.18 o 
   7   7   5       16.20        8.23     14.15 o 
   8   7   5      329.04      403.52     32.02 o 
   9   7   5      279.33      342.32     42.66 o 
  10   7   5      573.09      674.25     50.93 o 
  11   7   5       26.94       22.11     41.30 o 
  12   7   5        0.42      -12.85     42.43 o 
  13   7   5       57.50       89.49     59.06 o 
 -15   8   5      131.07      110.14     30.19 o 
 -14   8   5       16.84       31.63     19.44 o 
 -13   8   5      428.92      499.61     43.87 o 
 -12   8   5        8.59        8.46     15.23 o 
 -11   8   5      750.90      819.22     36.50 o 
 -10   8   5       49.08       72.49     15.10 o 
  -9   8   5      977.62      848.48     31.59 o 
  -8   8   5      142.87      164.07     15.43 o 
  -7   8   5     1624.89     1571.28     33.30 o 
  -6   8   5      309.12      332.56     24.50 o 
  -5   8   5      145.21      156.77     12.34 o 
  -4   8   5       20.22       11.73      8.87 o 
  -3   8   5       37.80       16.22      7.02 o 
  -2   8   5      166.35      219.02     13.44 o 
  -1   8   5     1026.51      995.47     23.87 o 
   0   8   5       10.02       66.94      8.55 o 
   1   8   5       60.59       43.19      9.21 o 
   2   8   5       83.56       98.91      9.95 o 
   3   8   5      246.76      318.57     14.18 o 
   4   8   5       27.36       34.00      9.15 o 
   5   8   5     1579.46     1606.66     41.64 o 
   6   8   5      205.09      209.38     19.55 o 
   7   8   5      423.29      457.19     48.87 o 
   8   8   5      241.18      288.81     34.27 o 
   9   8   5       39.85       13.54     22.80 o 
  10   8   5       24.95       77.11     46.59 o 
  11   8   5      487.90      473.27     86.00 o 
  12   8   5      126.60       12.19     46.78 o 
  13   8   5      300.89      252.04     74.28 o 
 -15   9   5       18.13       46.89     28.72 o 
 -14   9   5        0.06       14.90     22.51 o 
 -13   9   5       20.89       31.31     24.02 o 
 -12   9   5       72.98       40.90     20.20 o 
 -11   9   5       78.00      103.54     21.76 o 
 -10   9   5      126.70      213.04     22.80 o 
  -9   9   5      253.49      274.63     26.94 o 
  -8   9   5       18.41       16.89     11.08 o 
  -7   9   5      448.61      358.69     20.93 o 
  -6   9   5      247.37      267.54     17.01 o 
  -5   9   5     1393.23     1524.94     33.03 o 
  -4   9   5      412.60      410.52     18.54 o 
  -3   9   5     2173.87     2091.45     37.90 o 
  -2   9   5      938.33      902.46     29.14 o 
  -1   9   5      124.02       79.78     10.54 o 
   0   9   5       44.12      145.32     11.18 o 
   1   9   5     1018.08      949.98     26.43 o 
   2   9   5     3516.94     3518.14     51.07 o 
   3   9   5     1253.62     1193.06     28.19 o 
   4   9   5      700.50      675.91     25.81 o 
   5   9   5     2027.52     2055.23     61.32 o 
   6   9   5      468.05      490.75     30.18 o 
   7   9   5     1109.95     1165.07     64.46 o 
   8   9   5      822.90      861.28     53.00 o 
   9   9   5     1154.37      978.79     67.72 o 
  10   9   5       83.46        1.13     40.26 o 
  11   9   5       11.47       62.09     51.03 o 
  12   9   5       76.13       70.41     53.58 o 
 -14  10   5      143.69       33.92     28.06 o 
 -13  10   5       39.17       13.97     23.83 o 
 -12  10   5      694.39      631.89     46.67 o 
 -11  10   5      136.50      222.32     49.38 o 
 -10  10   5      460.32      407.55     36.80 o 
  -9  10   5      374.62      395.05     32.26 o 
  -8  10   5      164.62      196.74     19.69 o 
  -7  10   5        0.78       21.07     11.73 o 
  -6  10   5      478.69      425.43     23.33 o 
  -5  10   5       16.44       24.75     18.47 o 
  -4  10   5      543.14      477.75     23.18 o 
  -3  10   5       97.07       72.76     12.44 o 
  -2  10   5        1.27      -13.81      9.20 o 
  -1  10   5       21.50       37.99     10.92 o 
   0  10   5      208.48      467.01     22.76 o 
   1  10   5       20.60       17.51     11.67 o 
   2  10   5      909.66      826.71     33.31 o 
   3  10   5        3.84        3.78      9.44 o 
   4  10   5     1034.74     1013.79     31.64 o 
   5  10   5      825.86      996.80     36.18 o 
   6  10   5      878.78      955.60     50.84 o 
   7  10   5      157.66      136.68     22.27 o 
   8  10   5      908.82      960.44     56.60 o 
   9  10   5      122.06      213.31     58.97 o 
  10  10   5       71.21       91.67     51.60 o 
  11  10   5        1.17      -24.76     42.62 o 
  12  10   5      435.85      572.03     96.87 o 
 -14  11   5        0.32       13.83     32.14 o 
 -13  11   5        8.26       18.35     27.00 o 
 -12  11   5       18.25        3.25     25.17 o 
 -11  11   5        0.79      -10.73     19.02 o 
 -10  11   5       53.72      141.60     30.68 o 
  -9  11   5        8.63       -8.90     15.05 o 
  -8  11   5      144.51      107.19     22.94 o 
  -7  11   5      430.58      374.25     24.04 o 
  -6  11   5      696.74      648.98     28.58 o 
  -5  11   5        0.32        6.11     10.82 o 
  -4  11   5      171.88      185.57     17.43 o 
  -3  11   5      746.92      759.45     30.94 o 
  -2  11   5      608.40      586.25     25.23 o 
  -1  11   5      108.31      132.04     16.22 o 
   0  11   5      253.63      245.70     18.22 o 
   1  11   5      346.37      309.86     23.85 o 
   2  11   5     3785.27     3669.31     65.04 o 
   3  11   5      796.46      736.46     28.83 o 
   4  11   5      946.69      956.39     46.98 o 
   5  11   5      205.12      188.75     40.18 o 
   6  11   5      205.54      220.17     42.87 o 
   7  11   5       12.93       24.98     22.47 o 
   8  11   5      253.40      153.66     56.51 o 
   9  11   5        0.40      -39.31     38.18 o 
  10  11   5       47.25      146.10     61.05 o 
 -13  12   5      117.60      133.07     33.03 o 
 -12  12   5      246.79      265.44     37.64 o 
 -11  12   5       11.69        3.74     22.30 o 
 -10  12   5      352.89      311.47     41.26 o 
  -9  12   5        9.44       -2.59     20.91 o 
  -8  12   5      445.76      495.33     32.65 o 
  -7  12   5     1339.22     1217.08     42.02 o 
  -6  12   5      232.30      231.73     22.73 o 
  -5  12   5      255.60      400.58     25.67 o 
  -4  12   5      540.17      498.08     26.16 o 
  -3  12   5      285.55      301.81     22.02 o 
  -2  12   5        0.84      -12.06     10.22 o 
  -1  12   5     1334.29     1282.85     40.20 o 
   0  12   5       35.56       66.40     13.52 o 
   1  12   5       27.38       32.55     12.73 o 
   2  12   5       81.81       77.35     14.56 o 
   3  12   5        0.52       -1.56     12.33 o 
   4  12   5       63.65       58.48     20.60 o 
   5  12   5      153.56      223.21     33.28 o 
   6  12   5      599.35      843.47     54.04 o 
   7  12   5      182.46      122.91     80.80 o 
   8  12   5      391.30      284.55     69.65 o 
   9  12   5        9.06      -35.91     42.81 o 
  10  12   5      298.33      345.50     76.26 o 
 -12  13   5        4.08       -6.45     25.14 o 
 -11  13   5        8.32        5.95     23.51 o 
 -10  13   5        4.56        5.10     23.59 o 
  -9  13   5       22.42       27.27     18.76 o 
  -8  13   5        7.38        7.86     17.20 o 
  -7  13   5      159.00      129.30     21.87 o 
  -6  13   5      715.06      728.31     34.96 o 
  -5  13   5     1713.43     1853.02     49.67 o 
  -4  13   5      926.89      893.12     34.45 o 
  -3  13   5      501.63      481.09     29.73 o 
  -2  13   5      413.28      389.12     35.30 o 
  -1  13   5      988.50      983.25     34.49 o 
   0  13   5      937.51      913.90     33.32 o 
   1  13   5     1105.90     1057.73     34.09 o 
   2  13   5      738.82      750.82     39.29 o 
   3  13   5     1483.20     1434.32     49.79 o 
   4  13   5        3.63       26.35     23.39 o 
   5  13   5       29.16        9.45     23.65 o 
   6  13   5       30.21       50.91     46.54 o 
   7  13   5        6.52       11.14     28.19 o 
   8  13   5        0.73       20.98     47.25 o 
   9  13   5      102.35      140.43     63.03 o 
 -11  14   5       76.33        9.87     24.39 o 
 -10  14   5       37.80       55.07     23.60 o 
  -9  14   5      375.83      352.31     32.11 o 
  -8  14   5       26.24       65.26     20.82 o 
  -7  14   5      445.11      438.40     36.62 o 
  -6  14   5        6.94        9.81     17.28 o 
  -5  14   5      495.70      513.01     33.38 o 
  -4  14   5       74.56       77.87     17.80 o 
  -3  14   5      276.70      233.21     33.75 o 
  -2  14   5       53.17       35.93     15.33 o 
  -1  14   5       26.45       33.81     15.69 o 
   0  14   5        0.10        9.92     14.35 o 
   1  14   5      387.73      362.53     24.81 o 
   2  14   5      126.17       94.36     18.97 o 
   3  14   5      148.90      104.92     19.67 o 
   4  14   5      128.91      102.08     37.21 o 
   5  14   5        3.62       60.54     41.91 o 
   6  14   5      212.38      164.79     40.46 o 
   7  14   5      155.46      130.02     42.39 o 
   8  14   5       19.17       10.58     46.50 o 
 -10  15   5        9.59      -18.01     21.32 o 
  -9  15   5       54.70       24.88     20.37 o 
  -8  15   5        0.76       27.72     20.25 o 
  -7  15   5      319.63      316.27     30.36 o 
  -6  15   5        9.63        6.16     17.13 o 
  -5  15   5      697.03      740.36     42.14 o 
  -4  15   5      130.78      132.32     22.70 o 
  -3  15   5      160.43      253.78     30.42 o 
  -2  15   5        1.49        2.09     15.35 o 
  -1  15   5      847.69      864.99     44.71 o 
   0  15   5        8.71      -14.09     15.58 o 
   1  15   5     1142.28     1159.55     42.24 o 
   2  15   5       86.50       59.17     18.94 o 
   3  15   5      478.31      595.22     50.02 o 
   4  15   5      154.08      163.43     42.18 o 
   5  15   5       69.06      139.98     91.10 o 
   6  15   5       41.88       52.41     36.73 o 
   7  15   5       89.41      158.81     77.68 o 
  -8  16   5       32.59       62.95     23.31 o 
  -7  16   5      181.47      197.61     27.74 o 
  -6  16   5      123.23      115.82     23.65 o 
  -5  16   5      142.44      126.19     24.16 o 
  -4  16   5      138.00      121.56     23.40 o 
  -3  16   5        3.09       16.19     18.11 o 
  -2  16   5        8.61       -3.56     16.67 o 
  -1  16   5       10.59        6.56     16.56 o 
   0  16   5        0.04       25.79     16.68 o 
   1  16   5       45.06       46.99     20.02 o 
   2  16   5        1.50       -0.58     16.13 o 
   3  16   5       79.41       90.62     38.70 o 
   4  16   5      160.08       66.58     41.01 o 
   5  16   5      149.62      178.53     47.42 o 
   6  16   5       46.14       48.62     53.25 o 
  -7  17   5       22.99       23.74     23.03 o 
  -6  17   5      229.82      309.47     39.65 o 
  -5  17   5       16.51       12.51     19.87 o 
  -4  17   5      550.20      430.84     35.96 o 
  -3  17   5      113.47       79.72     23.95 o 
  -2  17   5       88.42       78.70     22.48 o 
  -1  17   5       84.71       92.11     22.15 o 
   0  17   5      240.72      225.12     25.44 o 
   1  17   5       42.80       63.34     19.94 o 
   2  17   5      232.91      243.51     26.70 o 
   3  17   5      309.72      258.24     37.50 o 
   4  17   5      353.50      437.10    125.83 o 
  -3  18   5       13.76       23.64     21.42 o 
  -2  18   5       62.67       85.26     23.99 o 
  -1  18   5        8.79       19.05     19.33 o 
   0  18   5      211.80      183.64     25.33 o 
   1  18   5       16.32       27.57     20.08 o 
 -16   0   6      314.71      341.77     45.93 o 
 -14   0   6      938.54      896.77     70.19 o 
 -12   0   6      187.26      262.53     29.08 o 
 -10   0   6       31.73       45.80     20.42 o 
  -8   0   6       15.08        6.41     13.42 o 
  -6   0   6      992.63     1311.55     40.49 o 
  -4   0   6      627.14      628.00     24.85 o 
  -2   0   6      205.43      216.72     10.59 o 
   0   0   6       31.30        9.78      9.42 o 
   2   0   6     8530.72     8286.54    134.95 o 
   4   0   6       61.18       67.80     15.47 o 
   6   0   6      467.15      521.64     35.20 o 
   8   0   6     2433.25     2387.04     92.52 o 
  10   0   6     2647.79     3109.17    175.02 o 
  12   0   6     1165.98     1313.79    126.45 o 
  14   0   6      144.90       96.49     61.33 o 
 -17   1   6        0.36        3.84     24.53 o 
 -16   1   6       23.21       37.21     20.37 o 
 -15   1   6       40.14       46.50     19.26 o 
 -14   1   6       22.11       16.65     16.03 o 
 -13   1   6        3.60       -2.01     13.82 o 
 -12   1   6       69.08       59.05     15.04 o 
 -11   1   6      131.47      146.84     18.37 o 
 -10   1   6     1132.49     1116.26     42.04 o 
  -9   1   6       23.34       15.06     10.71 o 
  -8   1   6     2893.74     2788.12     48.52 o 
  -7   1   6      952.23      918.33     37.07 o 
  -6   1   6     4133.04     4403.79     61.15 o 
  -5   1   6     1330.10     1403.51     31.24 o 
  -4   1   6      205.64      159.88     10.92 o 
  -3   1   6       25.44       39.83      6.18 o 
  -2   1   6      549.46      474.27     11.90 o 
  -1   1   6      318.67      499.35     19.73 o 
   0   1   6       13.86        8.25      5.99 o 
   1   1   6      320.53      302.38      9.96 o 
   2   1   6    26092.20    26415.79    270.86 o 
   3   1   6     2318.76     2157.32     61.54 o 
   4   1   6     1918.96     2004.47     47.11 o 
   5   1   6        6.59       18.33      9.24 o 
   6   1   6      910.73      961.80     49.75 o 
   7   1   6      202.60      213.67     19.05 o 
   8   1   6      176.55      173.06     22.14 o 
   9   1   6      183.03      246.71     27.19 o 
  10   1   6      254.92      261.84     42.57 o 
  11   1   6      199.04      154.90     79.86 o 
  12   1   6       27.09       31.32     35.91 o 
  13   1   6        0.14      -10.42     30.27 o 
  14   1   6       34.93        0.54     34.28 o 
 -17   2   6      349.42      392.54     38.36 o 
 -16   2   6      195.23      276.68     36.57 o 
 -15   2   6      145.88      146.22     49.41 o 
 -14   2   6      208.20      272.43     26.94 o 
 -13   2   6       80.43       91.56     17.52 o 
 -12   2   6       69.69       90.42     16.19 o 
 -11   2   6      293.81      307.37     25.57 o 
 -10   2   6      957.02      954.86     48.52 o 
  -9   2   6      654.82      645.52     26.64 o 
  -8   2   6     1276.93     1291.87     33.91 o 
  -7   2   6      930.79      948.63     27.61 o 
  -6   2   6       59.50      101.31     12.64 o 
  -5   2   6      270.24      271.87     16.71 o 
  -4   2   6       26.88       15.61      6.84 o 
  -3   2   6     1184.97     1153.94     21.97 o 
  -2   2   6     1418.47     1580.19     25.39 o 
  -1   2   6      550.35      638.67     12.72 o 
   0   2   6       46.87       37.43      4.04 o 
   1   2   6     5638.57     5853.78     58.52 o 
   2   2   6    13464.29    13733.78    130.44 o 
   3   2   6      236.88      174.68     12.39 o 
   4   2   6      616.62      542.72     23.12 o 
   5   2   6        4.34       10.60      8.99 o 
   6   2   6      802.96      770.31     26.63 o 
   7   2   6      291.50      305.79     19.41 o 
   8   2   6      646.41      694.49     35.38 o 
   9   2   6      340.26      382.43     36.63 o 
  10   2   6      542.08      507.36     55.65 o 
  11   2   6     1215.15     1305.50    121.39 o 
  12   2   6      218.15      235.77     46.93 o 
  13   2   6      132.87      162.64     66.39 o 
  14   2   6       72.70       74.37     38.13 o 
 -17   3   6        0.46       -5.07     22.68 o 
 -16   3   6        4.07       17.97     20.46 o 
 -15   3   6        3.98       -6.57     17.54 o 
 -14   3   6       21.12        2.12     16.07 o 
 -13   3   6       82.11       66.82     18.61 o 
 -12   3   6      170.87      127.43     18.08 o 
 -11   3   6      343.41      316.21     22.94 o 
 -10   3   6      910.86      827.05     31.22 o 
  -9   3   6      187.77      176.93     16.73 o 
  -8   3   6       13.54       21.52     10.35 o 
  -7   3   6     2339.06     2192.02     42.91 o 
  -6   3   6     2033.12     2260.05     50.37 o 
  -5   3   6     8023.33     7671.24     97.11 o 
  -4   3   6        8.13        4.19      6.36 o 
  -3   3   6     4774.43     4455.47     53.04 o 
  -2   3   6     2385.41     2477.46     33.49 o 
  -1   3   6     1007.99     1007.94     20.34 o 
   0   3   6     2775.93     2960.04     35.35 o 
   1   3   6     7590.81     7408.79     68.79 o 
   2   3   6     3776.93     3873.56     43.56 o 
   3   3   6     9063.59     8828.98     94.97 o 
   4   3   6      787.07      861.51     21.78 o 
   5   3   6      895.85     1063.09     29.99 o 
   6   3   6      140.14      141.56     15.67 o 
   7   3   6       21.78        9.18     11.24 o 
   8   3   6      307.44      365.10     30.20 o 
   9   3   6       20.42       28.73     19.41 o 
  10   3   6      110.24       65.21     29.42 o 
  11   3   6       95.29       79.28     34.91 o 
  12   3   6        4.78      -17.00     29.68 o 
  13   3   6      155.67      153.78     45.44 o 
  14   3   6        6.25       21.09     35.80 o 
 -16   4   6       11.21       -1.56     20.15 o 
 -15   4   6      176.20      188.81     25.95 o 
 -14   4   6      100.03      107.06     20.75 o 
 -13   4   6      338.46      345.69     30.94 o 
 -12   4   6       70.60       36.88     14.99 o 
 -11   4   6      416.25      546.64     28.12 o 
 -10   4   6      116.89       89.19     14.90 o 
  -9   4   6     3040.48     2917.39     55.90 o 
  -8   4   6        1.90       22.46     12.66 o 
  -7   4   6     2521.34     2571.21     48.74 o 
  -6   4   6      484.32      480.05     19.55 o 
  -5   4   6      506.91      590.68     23.37 o 
  -4   4   6       78.82       93.91      8.77 o 
  -3   4   6      359.31      407.79     12.90 o 
  -2   4   6        0.34       11.92      5.18 o 
  -1   4   6      102.63      293.06     17.52 o 
   0   4   6     3532.63     3883.36     42.54 o 
   1   4   6        1.85       -1.02      4.18 o 
   2   4   6        2.17        1.69      4.55 o 
   3   4   6     3585.48     3776.42     45.50 o 
   4   4   6      208.56      227.41     12.65 o 
   5   4   6     1761.59     1675.67     44.18 o 
   6   4   6        4.03       19.45     10.84 o 
   7   4   6     1546.23     1749.11    125.27 o 
   8   4   6      263.95      267.60     31.41 o 
   9   4   6      495.59      492.16     41.98 o 
  10   4   6       20.43       22.25     25.89 o 
  11   4   6     1164.95     1239.71     83.60 o 
  12   4   6      123.77       85.31     38.21 o 
  13   4   6      121.49      152.00     45.43 o 
 -16   5   6        1.39       23.88     30.03 o 
 -15   5   6       14.74       -2.92     18.08 o 
 -14   5   6        0.27        4.08     16.49 o 
 -13   5   6      259.67      262.36     25.42 o 
 -12   5   6      329.53      297.85     24.33 o 
 -11   5   6     1497.37     1527.55     60.12 o 
 -10   5   6      198.13      168.84     22.10 o 
  -9   5   6      103.71      100.79     14.81 o 
  -8   5   6     1311.10     1244.56     40.63 o 
  -7   5   6     3711.72     3287.33     68.26 o 
  -6   5   6        3.24       -9.06      6.82 o 
  -5   5   6     3371.09     3403.06     47.55 o 
  -4   5   6      979.46      964.35     33.71 o 
  -3   5   6     3587.52     3477.66     41.27 o 
  -2   5   6     1182.50     1124.23     22.54 o 
  -1   5   6      804.11      801.25     18.74 o 
   0   5   6     2365.90     2289.29     31.75 o 
   1   5   6     3641.03     3570.80     39.89 o 
   2   5   6      410.38      404.50     15.54 o 
   3   5   6      408.32      420.50     13.31 o 
   4   5   6      131.41      124.80     10.45 o 
   5   5   6      165.80      189.96     18.05 o 
   6   5   6      453.03      386.90     20.50 o 
   7   5   6        3.22       -8.28     13.21 o 
   8   5   6       34.67       21.48     19.58 o 
   9   5   6      360.48      351.81     61.99 o 
  10   5   6       57.57       -7.65     24.66 o 
  11   5   6        9.17      -10.33     27.58 o 
  12   5   6       12.03       44.79     32.92 o 
  13   5   6      255.12      173.86    113.40 o 
 -16   6   6       83.87       68.39     25.51 o 
 -15   6   6       66.64       55.34     21.06 o 
 -14   6   6       34.48       38.35     19.36 o 
 -13   6   6       30.28       15.74     16.70 o 
 -12   6   6       32.18       33.41     16.20 o 
 -11   6   6        1.71       35.57     14.01 o 
 -10   6   6     1606.88     1536.80     41.54 o 
  -9   6   6      697.38      632.77     36.29 o 
  -8   6   6     3444.06     3214.24     58.02 o 
  -7   6   6       18.61       -8.15     13.46 o 
  -6   6   6      406.77      375.40     16.74 o 
  -5   6   6      505.92      552.66     18.32 o 
  -4   6   6      613.21      543.14     15.50 o 
  -3   6   6      150.33      127.54      8.87 o 
  -2   6   6      192.47      202.64     10.29 o 
  -1   6   6      195.83      374.08     17.83 o 
   0   6   6       94.67      117.60      9.19 o 
   1   6   6       13.67       21.73      5.87 o 
   2   6   6     1661.28     1760.94     26.12 o 
   3   6   6       21.21       19.60      6.51 o 
   4   6   6     1203.80     1215.34     26.77 o 
   5   6   6       35.44       20.36     10.88 o 
   6   6   6      234.28      245.68     26.53 o 
   7   6   6      681.66      732.65     39.04 o 
   8   6   6      744.58      846.81     59.86 o 
   9   6   6     1094.51     1029.89     69.46 o 
  10   6   6     1270.32     1255.57     80.44 o 
  11   6   6      499.97      434.50     70.64 o 
  12   6   6      275.97      242.70     48.66 o 
  13   6   6       53.11       36.71     37.28 o 
 -16   7   6       44.77       44.83     24.79 o 
 -15   7   6       98.68      109.75     23.04 o 
 -14   7   6       65.32       47.01     19.94 o 
 -13   7   6      143.38      148.93     22.60 o 
 -12   7   6      998.94     1046.20     64.01 o 
 -11   7   6       11.57       27.41     14.11 o 
 -10   7   6      342.28      320.47     22.87 o 
  -9   7   6     1319.24     1247.00     46.07 o 
  -8   7   6       77.83       61.26     15.25 o 
  -7   7   6      152.64      134.32     15.57 o 
  -6   7   6     4385.24     4776.15     64.19 o 
  -5   7   6        5.00       -8.22      6.99 o 
  -4   7   6     6877.28     7016.05     74.29 o 
  -3   7   6       31.43       14.66      6.42 o 
  -2   7   6     4453.55     4281.06     49.91 o 
  -1   7   6        9.93       73.02      7.45 o 
   0   7   6     2835.39     2816.80     34.96 o 
   1   7   6       57.16       67.02      7.86 o 
   2   7   6     1963.57     1812.96     25.74 o 
   3   7   6      224.41      204.78     11.60 o 
   4   7   6      146.92      146.77     11.70 o 
   5   7   6      192.51      193.59     15.95 o 
   6   7   6      121.63       92.12     16.47 o 
   7   7   6     1080.75     1214.37     42.81 o 
   8   7   6      863.51      819.98     77.68 o 
   9   7   6      728.93      805.23     63.10 o 
  10   7   6       92.45       48.95     45.65 o 
  11   7   6       17.71       29.30     45.17 o 
  12   7   6      152.53      146.39     62.18 o 
 -15   8   6        0.18        7.21     20.52 o 
 -14   8   6      186.57      185.84     25.60 o 
 -13   8   6        6.47        2.64     16.97 o 
 -12   8   6      393.24      468.77     31.38 o 
 -11   8   6        9.74       76.39     17.87 o 
 -10   8   6     1017.47     1065.44     36.83 o 
  -9   8   6      147.10      219.67     19.30 o 
  -8   8   6      569.76      615.64     25.78 o 
  -7   8   6       70.11       56.82     12.86 o 
  -6   8   6        3.83       -4.44      8.28 o 
  -5   8   6      135.19      120.03     11.87 o 
  -4   8   6       33.06       16.99      7.80 o 
  -3   8   6       37.99       29.20      7.13 o 
  -2   8   6      100.51      105.83     10.26 o 
  -1   8   6       31.87       29.53      7.84 o 
   0   8   6      388.86      351.60     14.08 o 
   1   8   6        0.22       -4.30      6.87 o 
   2   8   6      107.62      114.57     10.83 o 
   3   8   6       16.43       -0.53      9.00 o 
   4   8   6     1043.13     1050.80     33.26 o 
   5   8   6      493.24      529.75     26.44 o 
   6   8   6     1057.58     1158.64     42.78 o 
   7   8   6      871.38      869.60     67.57 o 
   8   8   6      141.07      122.29     48.57 o 
   9   8   6      456.89      469.59     78.25 o 
  10   8   6      364.72      344.75     73.15 o 
  11   8   6       16.47       10.68     46.68 o 
  12   8   6       37.76       44.89     55.76 o 
 -15   9   6       24.34        6.15     28.94 o 
 -14   9   6       39.72       46.43     26.49 o 
 -13   9   6       19.86       20.36     23.21 o 
 -12   9   6       57.37       60.50     24.27 o 
 -11   9   6      249.92      245.78     31.63 o 
 -10   9   6       34.46       29.16     18.42 o 
  -9   9   6      383.28      376.15     24.88 o 
  -8   9   6       27.49       26.91     12.00 o 
  -7   9   6      306.48      297.44     20.86 o 
  -6   9   6      338.99      398.57     21.73 o 
  -5   9   6       34.50       37.42     10.00 o 
  -4   9   6     1439.87     1321.68     30.41 o 
  -3   9   6       53.09       55.75     10.23 o 
  -2   9   6      448.79      419.90     18.26 o 
  -1   9   6       87.35      239.56     15.53 o 
   0   9   6      141.85      126.36     11.34 o 
   1   9   6     2279.90     2069.44     37.51 o 
   2   9   6     2537.88     2516.25     41.39 o 
   3   9   6      717.63      729.48     24.37 o 
   4   9   6     1981.79     2163.39     50.17 o 
   5   9   6      202.28      215.15     19.81 o 
   6   9   6      240.00      223.64     26.52 o 
   7   9   6       42.31       44.33     21.98 o 
   8   9   6      306.29      333.89     63.98 o 
   9   9   6      196.84      318.00     68.33 o 
  10   9   6       18.11       74.66     48.10 o 
  11   9   6        9.52       22.96     47.06 o 
  12   9   6       25.98        4.16     53.21 o 
 -14  10   6       75.41       97.76     31.45 o 
 -13  10   6      252.28      205.51     37.85 o 
 -12  10   6      178.72      253.90     33.61 o 
 -11  10   6       36.10      150.72     35.72 o 
 -10  10   6      430.78      443.83     38.41 o 
  -9  10   6      961.04      920.19     40.02 o 
  -8  10   6        0.22       14.43     12.72 o 
  -7  10   6       52.63       38.30     13.49 o 
  -6  10   6      507.01      503.85     29.06 o 
  -5  10   6      176.64      164.01     16.43 o 
  -4  10   6      244.20      313.83     37.86 o 
  -3  10   6      768.61      706.80     26.32 o 
  -2  10   6      148.85       89.20     13.11 o 
  -1  10   6      255.56      455.26     21.42 o 
   0  10   6      387.34      381.66     20.06 o 
   1  10   6      152.19      154.20     14.41 o 
   2  10   6     1156.54     1059.90     31.21 o 
   3  10   6     2297.30     2248.02     53.42 o 
   4  10   6     2085.68     2276.47     53.26 o 
   5  10   6       48.22       53.13     14.30 o 
   6  10   6      646.07      691.34     35.81 o 
   7  10   6       60.29       43.41     23.82 o 
   8  10   6       12.46       -2.19     28.02 o 
   9  10   6      793.02      675.32     88.55 o 
  10  10   6       22.12       82.79     53.58 o 
  11  10   6      449.87      512.78     93.56 o 
 -14  11   6       12.44       -4.11     28.40 o 
 -13  11   6       58.58       17.34     26.40 o 
 -12  11   6        1.51        5.73     23.11 o 
 -11  11   6      139.65      154.42     29.31 o 
 -10  11   6       26.83       37.31     19.65 o 
  -9  11   6      326.72      293.79     24.68 o 
  -8  11   6      146.58      122.55     17.68 o 
  -7  11   6     1002.85     1060.28     36.30 o 
  -6  11   6      110.93      119.78     16.08 o 
  -5  11   6     1482.69     1495.92     38.78 o 
  -4  11   6      143.34      123.25     15.42 o 
  -3  11   6     1504.32     1552.50     40.34 o 
  -2  11   6       55.96       51.06     13.97 o 
  -1  11   6      985.12      958.30     30.74 o 
   0  11   6      162.50      176.36     16.18 o 
   1  11   6     2308.10     2216.70     45.68 o 
   2  11   6        0.03      -17.25     11.50 o 
   3  11   6     1711.60     1709.42     58.95 o 
   4  11   6       73.27       94.81     22.15 o 
   5  11   6      223.10      299.41     36.32 o 
   6  11   6      100.81       65.55     31.09 o 
   7  11   6      356.76      227.00     58.88 o 
   8  11   6       67.68       25.42     42.81 o 
 -13  12   6      200.30      160.79     34.04 o 
 -12  12   6       44.88       21.33     25.21 o 
 -11  12   6      216.03      226.38     39.30 o 
 -10  12   6        2.13        1.87     19.15 o 
  -9  12   6      274.03      280.18     41.05 o 
  -8  12   6       44.13       43.74     16.65 o 
  -7  12   6       13.99       12.41     15.05 o 
  -6  12   6      474.79      522.67     28.23 o 
  -5  12   6      198.33      221.16     20.35 o 
  -4  12   6      179.80      113.78     16.69 o 
  -3  12   6      442.02      426.21     24.46 o 
  -2  12   6       85.28       65.70     14.10 o 
  -1  12   6      105.67      125.32     16.31 o 
   0  12   6      154.73      142.11     16.66 o 
   1  12   6     1433.96     1375.50     35.44 o 
   2  12   6      355.86      387.10     27.50 o 
   3  12   6      381.37      339.10     32.89 o 
   4  12   6      225.03      177.96     31.21 o 
   5  12   6      542.86      703.87     59.72 o 
   6  12   6       82.93       68.77     31.27 o 
   7  12   6      359.88      288.80     68.33 o 
   8  12   6        0.98      -53.30     35.53 o 
 -12  13   6        2.54       -1.51     24.75 o 
 -11  13   6       49.77       62.84     27.68 o 
 -10  13   6       48.08       20.34     20.15 o 
  -9  13   6       74.65       32.81     19.17 o 
  -8  13   6        5.21      -20.20     16.18 o 
  -7  13   6       63.74      101.75     20.82 o 
  -6  13   6      900.06     1085.05     41.40 o 
  -5  13   6     1472.78     1404.10     45.07 o 
  -4  13   6     1049.87     1031.70     47.53 o 
  -3  13   6      748.13      799.31     32.54 o 
  -2  13   6      230.57      248.64     20.75 o 
  -1  13   6      795.94      806.44     32.01 o 
   0  13   6      726.58      764.60     31.30 o 
   1  13   6       58.84       56.03     13.75 o 
   2  13   6      391.87      368.44     28.66 o 
   3  13   6     1107.00     1130.13     73.28 o 
   4  13   6      439.01      474.13     54.69 o 
   5  13   6        0.91       28.77     29.61 o 
   6  13   6        1.93        5.80     30.43 o 
   7  13   6       35.35      -54.29     36.19 o 
   8  13   6        7.91       90.53     57.74 o 
 -11  14   6       12.72      -13.64     22.64 o 
 -10  14   6      153.26      136.32     28.88 o 
  -9  14   6        0.13        8.34     18.50 o 
  -8  14   6       38.04       31.71     19.53 o 
  -7  14   6        2.23      -13.55     16.26 o 
  -6  14   6      444.33      446.58     33.31 o 
  -5  14   6        4.86       27.35     17.38 o 
  -4  14   6       47.56       43.77     16.93 o 
  -3  14   6       40.75       16.64     14.89 o 
  -2  14   6      370.13      397.86     33.10 o 
  -1  14   6        0.27       23.65     14.24 o 
   0  14   6     1329.03     1215.72     41.78 o 
   1  14   6      180.32      150.83     23.14 o 
   2  14   6      378.93      350.76     36.89 o 
   3  14   6        1.48       -5.23     30.76 o 
   4  14   6       84.76       71.16     54.95 o 
   5  14   6      226.05       99.11     37.64 o 
   6  14   6      249.43      285.53     50.71 o 
   7  14   6        2.92      -37.14     41.20 o 
   8  14   6      445.98      620.32     96.96 o 
 -10  15   6       64.62       25.59     21.72 o 
  -9  15   6        9.21       -5.30     20.25 o 
  -8  15   6      236.76      251.90     29.63 o 
  -7  15   6       61.02       85.03     22.81 o 
  -6  15   6     1058.56     1273.07     51.56 o 
  -5  15   6       55.45       59.70     20.34 o 
  -4  15   6      887.06      840.53     43.88 o 
  -3  15   6      125.39      126.54     22.04 o 
  -2  15   6      486.50      470.64     32.99 o 
  -1  15   6       15.59       -0.08     19.30 o 
   0  15   6      482.31      515.03     33.09 o 
   1  15   6        2.28      -13.37     15.43 o 
   2  15   6      172.10      203.74     28.06 o 
   3  15   6        1.26       36.32     26.51 o 
   4  15   6      406.29      340.93     95.92 o 
   5  15   6       35.45       74.41     36.76 o 
   6  15   6       81.94       68.77     47.02 o 
   7  15   6        1.56      -21.17     44.61 o 
  -8  16   6       82.12      100.99     25.61 o 
  -7  16   6      115.37       89.37     23.96 o 
  -6  16   6       31.43       38.70     20.83 o 
  -5  16   6        8.75        9.82     19.09 o 
  -4  16   6       26.28       35.44     18.89 o 
  -3  16   6       76.83       48.74     20.18 o 
  -2  16   6       68.64       58.64     20.10 o 
  -1  16   6       15.61       18.92     18.35 o 
   0  16   6       65.28       80.19     19.54 o 
   1  16   6        6.58       33.50     20.84 o 
   2  16   6       15.51        8.98     22.33 o 
   3  16   6      115.21       90.07     27.50 o 
   4  16   6        3.32       35.55     30.23 o 
   5  16   6       50.83       72.98     40.70 o 
  -6  17   6      126.62      170.52     28.54 o 
  -5  17   6      273.10      314.82     32.47 o 
  -4  17   6       54.02       22.79     20.27 o 
  -3  17   6      106.58       88.50     23.27 o 
  -2  17   6       49.24       55.88     21.69 o 
  -1  17   6      263.95      268.64     29.56 o 
   0  17   6       92.24       86.62     22.33 o 
   1  17   6      132.47      135.37     27.48 o 
   2  17   6       28.80      -14.08     23.24 o 
   3  17   6      314.29      328.96     42.06 o 
 -17   0   7      153.31       92.88     35.84 o 
 -15   0   7      354.56      290.37     40.57 o 
 -13   0   7      362.85      362.65     35.03 o 
 -11   0   7      401.74      387.49     33.29 o 
  -9   0   7       93.26       79.92     18.86 o 
  -7   0   7        8.77        0.08     11.60 o 
  -5   0   7      104.40      109.56     19.90 o 
  -3   0   7      766.55      686.71     20.79 o 
  -1   0   7     2712.83     2525.21     61.13 o 
   1   0   7       80.15      106.58      9.56 o 
   3   0   7     1146.75     1170.37     51.22 o 
   5   0   7      932.32      814.61     80.81 o 
   7   0   7     1715.65     1716.85     65.42 o 
   9   0   7     1218.74     1243.20     89.35 o 
  11   0   7      262.32      247.50     64.73 o 
  13   0   7      149.43      154.32     63.03 o 
 -17   1   7       10.30      -17.22     19.79 o 
 -16   1   7       17.52      -22.26     19.14 o 
 -15   1   7       76.79       64.20     20.33 o 
 -14   1   7       73.73       36.97     17.76 o 
 -13   1   7       11.71       -9.39     14.03 o 
 -12   1   7        1.71       16.10     12.58 o 
 -11   1   7     1456.12     1531.39     83.75 o 
 -10   1   7      568.94      578.37     25.61 o 
  -9   1   7     1485.56     1404.34     34.79 o 
  -8   1   7      539.89      597.96     24.86 o 
  -7   1   7     7448.76     7949.72     99.14 o 
  -6   1   7      321.37      318.53     17.15 o 
  -5   1   7     2816.08     2650.51     39.18 o 
  -4   1   7      406.89      443.39     15.86 o 
  -3   1   7      419.85      325.69     12.02 o 
  -2   1   7       16.39      153.13     14.14 o 
  -1   1   7       23.77       10.05      7.68 o 
   0   1   7      706.51      645.03     16.74 o 
   1   1   7     4943.90     4744.46     52.68 o 
   2   1   7      305.51      305.75     13.67 o 
   3   1   7     6382.63     6300.57     92.99 o 
   4   1   7      619.05      594.20     24.81 o 
   5   1   7     1392.21     1381.28     37.38 o 
   6   1   7      227.20      218.46     19.16 o 
   7   1   7      281.29      238.78     20.48 o 
   8   1   7      116.15       69.39     16.55 o 
   9   1   7        0.19      116.86     21.91 o 
  10   1   7       35.58       -3.55     25.21 o 
  11   1   7       80.66       96.93     35.75 o 
  12   1   7       26.57       19.27     32.76 o 
  13   1   7       11.86       26.45     34.89 o 
 -17   2   7       78.94       48.78     23.69 o 
 -16   2   7      171.92      317.85     44.14 o 
 -15   2   7      107.14       98.42     21.80 o 
 -14   2   7       95.33      102.89     20.41 o 
 -13   2   7      152.18      135.10     19.83 o 
 -12   2   7        6.86       35.52     14.26 o 
 -11   2   7      823.62      761.32     31.83 o 
 -10   2   7      493.43      426.14     24.37 o 
  -9   2   7      426.63      391.37     22.54 o 
  -8   2   7       36.03       52.32     12.08 o 
  -7   2   7      232.15      230.38     16.71 o 
  -6   2   7       31.24       13.20      7.74 o 
  -5   2   7      150.92      148.47     11.26 o 
  -4   2   7       23.39       24.09      6.94 o 
  -3   2   7      363.48      384.55     13.43 o 
  -2   2   7     2268.39     2500.33     40.75 o 
  -1   2   7        6.43       -2.49      4.81 o 
   0   2   7     1418.06     1326.09     32.55 o 
   1   2   7     1681.98     1618.58     21.15 o 
   2   2   7     3944.86     3759.86     44.49 o 
   3   2   7      447.19      384.12     16.33 o 
   4   2   7        9.47       18.64      9.08 o 
   5   2   7     2383.37     2191.85     44.08 o 
   6   2   7     1225.99     1172.51     34.76 o 
   7   2   7      237.65      243.52     21.05 o 
   8   2   7      103.37      122.76     18.94 o 
   9   2   7     1269.77     1353.47    103.51 o 
  10   2   7     1749.26     1765.45     93.08 o 
  11   2   7      470.07      508.61     60.98 o 
  12   2   7       65.23       52.52     36.31 o 
  13   2   7       18.98       26.01     67.66 o 
 -17   3   7        6.46      -19.80     21.19 o 
 -16   3   7        0.35        9.64     19.77 o 
 -15   3   7       39.78       57.84     19.88 o 
 -14   3   7       92.45       79.36     19.99 o 
 -13   3   7       34.57       42.09     17.52 o 
 -12   3   7       30.30       41.42     16.67 o 
 -11   3   7        0.38        8.02     12.15 o 
 -10   3   7     1946.29     1909.06     45.88 o 
  -9   3   7     1073.32     1010.82     32.61 o 
  -8   3   7      203.68      215.13     17.26 o 
  -7   3   7     2294.89     2507.85     43.27 o 
  -6   3   7     1348.16     1278.13     28.17 o 
  -5   3   7      955.58      942.49     22.75 o 
  -4   3   7     4874.10     4831.54     62.06 o 
  -3   3   7       24.22       24.80      5.69 o 
  -2   3   7    12335.08    12388.91    118.61 o 
  -1   3   7     1222.40     1190.28     21.06 o 
   0   3   7    12082.89    12620.34    127.53 o 
   1   3   7     1782.24     1773.34     23.54 o 
   2   3   7      118.19      140.08      8.85 o 
   3   3   7      757.62      834.35     21.67 o 
   4   3   7     2416.64     2502.35     46.29 o 
   5   3   7        2.05       -4.64      8.48 o 
   6   3   7      321.14      300.25     19.46 o 
   7   3   7      289.04      277.21     22.11 o 
   8   3   7        3.64       29.15     16.53 o 
   9   3   7       18.93       11.78     23.82 o 
  10   3   7        0.63       37.26     28.16 o 
  11   3   7      144.87      205.01     57.79 o 
  12   3   7       97.38       50.55     33.99 o 
  13   3   7       38.75       -8.34     35.31 o 
 -16   4   7      354.05      341.09     32.94 o 
 -15   4   7       63.56       65.54     21.12 o 
 -14   4   7      215.68      176.68     24.73 o 
 -13   4   7       29.84       -5.19     14.83 o 
 -12   4   7      144.81      292.24     24.07 o 
 -11   4   7        4.69        4.93     12.88 o 
 -10   4   7       16.50       28.96     13.06 o 
  -9   4   7        0.09      -15.27     10.18 o 
  -8   4   7     1548.83     1521.65     37.84 o 
  -7   4   7       10.33       16.78      9.33 o 
  -6   4   7      625.43      654.49     24.22 o 
  -5   4   7      256.48      276.40     20.51 o 
  -4   4   7      128.31      150.50      9.90 o 
  -3   4   7      323.98      353.96     11.75 o 
  -2   4   7      105.00      393.70     42.72 o 
  -1   4   7      207.32      200.37      9.45 o 
   0   4   7     5837.16     6036.05     58.82 o 
   1   4   7     1592.69     1659.74     21.58 o 
   2   4   7     6247.71     6433.31     63.25 o 
   3   4   7     1210.28     1254.93     22.79 o 
   4   4   7      265.63      303.84     41.38 o 
   5   4   7       82.69       64.77     12.13 o 
   6   4   7     1835.54     1725.50     40.70 o 
   7   4   7       45.96       50.05     16.09 o 
   8   4   7      842.85      927.88     46.23 o 
   9   4   7       12.32       20.44     24.85 o 
  10   4   7     1805.46     1863.50     95.82 o 
  11   4   7      276.66      272.45     90.35 o 
  12   4   7      135.58      111.70     41.79 o 
  13   4   7       30.48       65.71     40.29 o 
 -16   5   7        2.42       -5.83     20.80 o 
 -15   5   7       12.46      -25.20     16.80 o 
 -14   5   7      113.18      109.89     22.02 o 
 -13   5   7       39.15       39.66     17.08 o 
 -12   5   7      402.16      445.20     28.59 o 
 -11   5   7      153.50      146.41     19.54 o 
 -10   5   7     2004.97     1971.20     47.45 o 
  -9   5   7      352.94      352.81     22.28 o 
  -8   5   7      119.21       83.52     13.12 o 
  -7   5   7        2.01       -6.52      9.39 o 
  -6   5   7      350.10      384.06     19.42 o 
  -5   5   7      261.14      260.37     12.69 o 
  -4   5   7      829.50      783.24     24.84 o 
  -3   5   7      492.90      486.73     14.09 o 
  -2   5   7     5661.63     5850.36     61.27 o 
  -1   5   7     1929.24     1829.72     28.17 o 
   0   5   7      946.85      963.93     19.72 o 
   1   5   7      523.79      450.68     12.41 o 
   2   5   7        9.17       15.62      6.41 o 
   3   5   7      227.22      264.07     14.26 o 
   4   5   7       67.41       57.79      8.97 o 
   5   5   7      497.45      497.38     22.81 o 
   6   5   7      215.90      229.60     19.73 o 
   7   5   7       57.60       52.49     17.47 o 
   8   5   7      153.59      176.79     28.77 o 
   9   5   7        0.64       10.26     24.73 o 
  10   5   7       49.09       51.05     39.41 o 
  11   5   7       16.78       21.17     42.86 o 
  12   5   7        9.20       -4.37     32.59 o 
  13   5   7      259.41      233.34     52.82 o 
 -16   6   7      202.77      248.36     30.60 o 
 -15   6   7       75.01       85.07     23.02 o 
 -14   6   7       55.91       -5.75     17.70 o 
 -13   6   7        8.76        4.64     16.45 o 
 -12   6   7      184.49      191.03     23.52 o 
 -11   6   7      118.50      105.12     18.21 o 
 -10   6   7      418.78      393.17     25.66 o 
  -9   6   7     2813.05     2796.07     58.49 o 
  -8   6   7     1567.58     1427.11     37.06 o 
  -7   6   7      874.80      950.09     29.25 o 
  -6   6   7        7.26       -6.29      7.80 o 
  -5   6   7      226.33      246.32     12.97 o 
  -4   6   7       41.77       23.59      6.88 o 
  -3   6   7     1184.09     1329.68     23.61 o 
  -2   6   7      297.66      361.01     12.73 o 
  -1   6   7       21.38        1.90      5.41 o 
   0   6   7        1.29       -4.57      5.61 o 
   1   6   7     1518.40     1619.28     24.37 o 
   2   6   7      258.43      234.26     10.94 o 
   3   6   7     1591.72     1806.61     29.80 o 
   4   6   7      325.90      341.22     18.31 o 
   5   6   7      657.26      711.39     26.96 o 
   6   6   7      403.63      431.66     50.84 o 
   7   6   7     2649.04     2711.77    136.03 o 
   8   6   7      708.89      630.06     56.33 o 
   9   6   7     1785.82     1938.61    147.28 o 
  10   6   7      334.22      364.32     51.75 o 
  11   6   7      396.25      489.89     62.04 o 
  12   6   7      263.90      196.52     62.37 o 
 -16   7   7       14.80        9.65     21.98 o 
 -15   7   7        6.01      -28.04     18.70 o 
 -14   7   7       10.23       18.31     19.19 o 
 -13   7   7      354.98      330.70     29.17 o 
 -12   7   7        0.07        9.20     16.79 o 
 -11   7   7      120.75      142.93     18.93 o 
 -10   7   7        7.73       17.98     12.87 o 
  -9   7   7     4645.49     4383.61     74.90 o 
  -8   7   7      369.08      386.81     22.57 o 
  -7   7   7      585.40      642.47     28.86 o 
  -6   7   7      501.27      497.46     19.79 o 
  -5   7   7     2002.02     2020.71     34.66 o 
  -4   7   7      187.24      213.40     13.68 o 
  -3   7   7     1584.12     1456.21     25.72 o 
  -2   7   7       71.96      215.44     12.37 o 
  -1   7   7     5888.26     5774.92     63.19 o 
   0   7   7      378.61      446.20     13.67 o 
   1   7   7     2179.33     2046.36     29.96 o 
   2   7   7       53.93       49.13      9.72 o 
   3   7   7      153.29      184.74     14.01 o 
   4   7   7       45.06       42.57      9.02 o 
   5   7   7        6.07        1.73     10.12 o 
   6   7   7      185.63      226.18     26.72 o 
   7   7   7      667.00      639.39     44.22 o 
   8   7   7      586.43      678.56     57.84 o 
   9   7   7        7.82      202.62     59.16 o 
  10   7   7        9.34      -11.72     41.30 o 
  11   7   7       14.99       18.81     46.12 o 
  12   7   7       18.09      -24.57     45.65 o 
 -15   8   7      190.82      180.23     28.26 o 
 -14   8   7       18.03      -14.70     18.06 o 
 -13   8   7        5.82       18.93     17.86 o 
 -12   8   7        8.20        7.68     17.45 o 
 -11   8   7       36.39       54.66     17.02 o 
 -10   8   7      764.58      711.21     31.72 o 
  -9   8   7      440.46      446.37     30.13 o 
  -8   8   7       89.79       73.61     13.25 o 
  -7   8   7       36.32       21.17      9.94 o 
  -6   8   7     1279.28     1300.14     28.88 o 
  -5   8   7      155.56      163.09     12.74 o 
  -4   8   7       41.55       36.01      8.06 o 
  -3   8   7     2120.21     2126.42     35.60 o 
  -2   8   7      124.79      162.87     15.08 o 
  -1   8   7        2.68        8.70      8.92 o 
   0   8   7        1.27        2.81      6.64 o 
   1   8   7      644.87      630.11     19.79 o 
   2   8   7       80.25       72.22     10.04 o 
   3   8   7      713.94      826.09     24.55 o 
   4   8   7      308.68      320.54     23.73 o 
   5   8   7     1034.23     1074.16     53.54 o 
   6   8   7      546.80      522.65     42.63 o 
   7   8   7     1050.98     1185.53    137.70 o 
   8   8   7      738.82      681.46     87.32 o 
   9   8   7      253.14      237.68     62.66 o 
  10   8   7       23.65      121.44     53.96 o 
  11   8   7      109.51      192.31     65.59 o 
  12   8   7        9.28      -17.01     47.82 o 
 -15   9   7        3.82      -16.94     26.24 o 
 -14   9   7       10.20       22.68     25.75 o 
 -13   9   7       49.03       28.65     25.59 o 
 -12   9   7       76.58       84.52     26.71 o 
 -11   9   7       60.78       88.00     22.02 o 
 -10   9   7      144.32      134.91     20.47 o 
  -9   9   7      627.52      676.33     33.63 o 
  -8   9   7     2705.88     2482.73     50.49 o 
  -7   9   7      258.94      259.83     18.19 o 
  -6   9   7       32.38       17.37      9.94 o 
  -5   9   7      895.98      837.21     26.42 o 
  -4   9   7       25.24       14.69      9.35 o 
  -3   9   7     2049.74     2066.58     36.09 o 
  -2   9   7       60.20       65.90     10.47 o 
  -1   9   7     2682.24     2571.73     40.87 o 
   0   9   7     1403.22     1307.31     26.22 o 
   1   9   7       42.76       27.56      8.70 o 
   2   9   7     1721.21     1700.37     34.54 o 
   3   9   7      352.71      492.38     23.16 o 
   4   9   7      214.92      230.30     21.84 o 
   5   9   7       87.26       85.91     27.46 o 
   6   9   7       19.78       24.20     17.67 o 
   7   9   7       50.27       50.07     23.82 o 
   8   9   7        8.01       90.16     47.25 o 
   9   9   7       25.91       88.08     46.21 o 
  10   9   7       26.65       37.61     49.05 o 
  11   9   7        0.22       -4.25     44.13 o 
 -14  10   7      157.60      224.13     36.73 o 
 -13  10   7       37.96       54.06     33.96 o 
 -12  10   7       21.82       49.70     24.24 o 
 -11  10   7      327.82      384.60     43.44 o 
 -10  10   7      474.98      436.94     38.39 o 
  -9  10   7       75.16       61.05     18.43 o 
  -8  10   7       89.03       78.77     15.55 o 
  -7  10   7      342.35      343.27     23.01 o 
  -6  10   7     1737.18     1703.62     41.51 o 
  -5  10   7       10.62       -7.37     10.35 o 
  -4  10   7     1495.08     1439.67     36.28 o 
  -3  10   7      417.81      425.55     22.10 o 
  -2  10   7       48.04      128.53     15.96 o 
  -1  10   7       20.01       15.72      9.45 o 
   0  10   7       82.24       63.56     10.85 o 
   1  10   7      122.30      101.48     13.56 o 
   2  10   7      526.60      545.75     27.37 o 
   3  10   7     2156.94     2243.75     52.44 o 
   4  10   7      297.14      306.98     29.34 o 
   5  10   7      138.99      157.05     21.66 o 
   6  10   7       57.84       20.14     18.95 o 
   7  10   7      172.43      113.22     46.31 o 
   8  10   7     1219.74     1189.52    111.04 o 
   9  10   7        6.21       29.01     45.46 o 
  10  10   7      342.00      366.96     79.76 o 
 -13  11   7        9.64       11.77     24.85 o 
 -12  11   7      127.55      169.15     33.41 o 
 -11  11   7       13.12       32.43     23.79 o 
 -10  11   7      196.13      244.10     32.46 o 
  -9  11   7        6.17        0.68     15.53 o 
  -8  11   7     1417.02     1471.72     46.03 o 
  -7  11   7       36.87       39.63     14.59 o 
  -6  11   7     2396.11     2297.03     55.48 o 
  -5  11   7        0.95       -2.62     11.75 o 
  -4  11   7     1285.32     1320.62     37.57 o 
  -3  11   7       73.29       75.33     13.89 o 
  -2  11   7     1076.66     1168.65     33.64 o 
  -1  11   7      259.95      232.31     17.97 o 
   0  11   7      833.79      839.16     34.75 o 
   1  11   7      245.39      260.28     24.60 o 
   2  11   7     2303.36     2292.01     68.98 o 
   3  11   7        3.23        0.19     16.95 o 
   4  11   7      543.46      596.37     50.66 o 
   5  11   7       14.29        5.48     21.14 o 
   6  11   7      565.87      427.25     71.82 o 
 -13  12   7       18.42        2.21     26.80 o 
 -12  12   7      153.62      125.28     29.98 o 
 -11  12   7       10.69       -6.37     23.09 o 
 -10  12   7      244.18      300.41     32.74 o 
  -9  12   7       43.51       43.52     19.16 o 
  -8  12   7       16.37        5.71     14.55 o 
  -7  12   7       12.69       16.87     14.35 o 
  -6  12   7        6.74        9.14     13.10 o 
  -5  12   7      126.33      118.86     17.16 o 
  -4  12   7       98.03       86.80     15.72 o 
  -3  12   7       56.92       21.13     12.58 o 
  -2  12   7      276.92      385.05     23.07 o 
  -1  12   7        7.17        6.23     11.47 o 
   0  12   7       20.99       21.91     13.04 o 
   1  12   7     3644.33     3501.57     73.03 o 
   2  12   7      972.81     1023.34     50.55 o 
   3  12   7       35.74       40.44     20.84 o 
   4  12   7     2031.93     2121.48     94.42 o 
   5  12   7        5.35      -11.74     27.78 o 
   6  12   7      677.19      635.06     85.62 o 
   7  12   7       26.71       64.36     46.31 o 
 -12  13   7       38.94       24.24     27.27 o 
 -11  13   7        5.25       17.26     23.70 o 
 -10  13   7      112.19       94.39     24.17 o 
  -9  13   7       16.67       -0.23     18.47 o 
  -8  13   7      248.76      250.93     28.02 o 
  -7  13   7      302.07      359.28     30.15 o 
  -6  13   7      758.77      834.20     41.16 o 
  -5  13   7      631.95      607.07     32.32 o 
  -4  13   7     1068.02     1051.47     39.27 o 
  -3  13   7      342.58      359.41     24.75 o 
  -2  13   7      353.66      404.97     32.02 o 
  -1  13   7      992.85      978.35     37.12 o 
   0  13   7       14.00        6.66     13.94 o 
   1  13   7      205.75      243.27     28.76 o 
   2  13   7      311.00      289.80     32.87 o 
   3  13   7       31.86       17.88     24.20 o 
   4  13   7      120.08      137.79     31.26 o 
   5  13   7      105.60      123.27     62.37 o 
   6  13   7       33.19       24.85     47.82 o 
   7  13   7       32.42       80.71     53.02 o 
 -11  14   7       12.02       23.77     26.41 o 
 -10  14   7       44.03        0.63     21.05 o 
  -9  14   7      202.10      125.18     24.63 o 
  -8  14   7        3.42        5.41     19.42 o 
  -7  14   7       24.84       50.33     19.83 o 
  -6  14   7       12.15       10.74     17.11 o 
  -5  14   7       39.35       20.48     17.23 o 
  -4  14   7       83.92       71.12     17.29 o 
  -3  14   7       76.82       58.82     17.71 o 
  -2  14   7        9.26       -5.19     15.35 o 
  -1  14   7       46.54       26.46     19.87 o 
   0  14   7        0.41        1.55     16.51 o 
   1  14   7     1098.62      998.65     52.29 o 
   2  14   7      136.87      109.09     34.65 o 
   3  14   7     1368.96     1227.14     73.44 o 
   4  14   7        1.23       27.67     26.49 o 
   5  14   7      145.02      136.07     41.76 o 
   6  14   7      140.16      219.44     68.33 o 
   7  14   7      234.71      262.81     74.00 o 
  -9  15   7       88.76       71.18     23.79 o 
  -8  15   7       22.46        4.72     20.71 o 
  -7  15   7      803.70      798.28     44.21 o 
  -6  15   7       94.02       93.46     21.98 o 
  -5  15   7      459.69      397.75     34.66 o 
  -4  15   7       43.71       13.37     17.94 o 
  -3  15   7      658.83      619.23     37.07 o 
  -2  15   7       16.27        6.81     17.24 o 
  -1  15   7      314.00      260.86     26.87 o 
   0  15   7        1.13       10.79     17.88 o 
   1  15   7      152.47      117.32     24.13 o 
   2  15   7       23.11       31.27     23.12 o 
   3  15   7      124.76      120.01     30.43 o 
   4  15   7       13.91        0.49     26.99 o 
   5  15   7      134.11      154.92     64.58 o 
   6  15   7       14.31       76.83     57.65 o 
  -8  16   7       30.33       34.16     22.13 o 
  -7  16   7        3.03      -29.13     19.42 o 
  -6  16   7        0.49       34.46     20.60 o 
  -5  16   7       57.23       13.82     19.55 o 
  -4  16   7        9.94       26.12     19.51 o 
  -3  16   7       40.04       33.92     19.00 o 
  -2  16   7        5.76        0.99     18.37 o 
  -1  16   7      206.73      176.18     25.18 o 
   0  16   7        5.73       29.92     20.43 o 
   1  16   7      128.18      111.19     28.56 o 
   2  16   7      186.09      137.58     29.86 o 
   3  16   7      252.94      193.46     33.67 o 
   4  16   7      290.80      262.96     43.01 o 
  -5  17   7       34.53       11.02     20.49 o 
  -4  17   7      241.95      201.74     28.96 o 
  -3  17   7      125.70      140.76     36.32 o 
  -2  17   7      179.65      200.91     28.26 o 
  -1  17   7       44.77       33.54     23.41 o 
   0  17   7      209.06      179.59     29.35 o 
   1  17   7        3.79       25.98     26.48 o 
   2  17   7       28.02       93.64     30.64 o 
 -16   0   8       48.96       70.97     30.50 o 
 -14   0   8      189.84      221.34     34.62 o 
 -12   0   8      913.12      962.74     53.87 o 
 -10   0   8      155.89      153.98     24.09 o 
  -8   0   8        5.32       15.75     14.10 o 
  -6   0   8     2806.82     2918.55     66.80 o 
  -4   0   8     1081.07     1001.14     33.16 o 
  -2   0   8      792.81      732.79     32.71 o 
   0   0   8     3471.48     3272.48     75.17 o 
   2   0   8       86.50       76.34     12.74 o 
   4   0   8     2351.37     2255.99     69.51 o 
   6   0   8       77.90       57.41     19.11 o 
   8   0   8      755.30      923.45     65.56 o 
  10   0   8      352.37      279.41     45.27 o 
  12   0   8      212.65      325.56     81.27 o 
 -17   1   8        0.05        1.38     21.21 o 
 -16   1   8       89.54      142.28     29.82 o 
 -15   1   8      104.20      114.11     22.95 o 
 -14   1   8      135.22      126.06     26.94 o 
 -13   1   8      328.66      349.97     26.41 o 
 -12   1   8      202.73      325.91     26.75 o 
 -11   1   8      207.29      184.53     19.16 o 
 -10   1   8     1369.74     1427.32     37.55 o 
  -9   1   8      192.74      179.28     16.37 o 
  -8   1   8     2967.10     3203.67     54.06 o 
  -7   1   8      220.31      187.38     15.48 o 
  -6   1   8      430.22      389.30     18.18 o 
  -5   1   8      109.60      109.14     12.24 o 
  -4   1   8     4594.32     4470.81     55.54 o 
  -3   1   8       65.42      119.43      8.76 o 
  -2   1   8     1975.41     1913.09     30.68 o 
  -1   1   8      157.42      145.58      9.35 o 
   0   1   8       24.68       20.36      6.53 o 
   1   1   8      949.57      888.95     19.86 o 
   2   1   8       18.13       43.34      8.44 o 
   3   1   8       18.84       13.84      9.80 o 
   4   1   8     2058.94     2105.48     47.54 o 
   5   1   8        0.03       -7.51     10.47 o 
   6   1   8       32.05       34.26     13.08 o 
   7   1   8        0.78       12.17     12.54 o 
   8   1   8       90.48      130.86     18.37 o 
   9   1   8        5.74      -19.88     17.12 o 
  10   1   8     1076.48     1041.37     61.24 o 
  11   1   8       69.19       68.42     35.08 o 
  12   1   8        7.25       -5.48     30.02 o 
  13   1   8        3.42       30.36     37.25 o 
 -17   2   8       84.71       60.98     23.36 o 
 -16   2   8       66.50       69.13     22.49 o 
 -15   2   8        5.23        9.32     17.99 o 
 -14   2   8      121.67       85.97     21.58 o 
 -13   2   8       28.40       61.05     17.00 o 
 -12   2   8       49.90       33.90     14.81 o 
 -11   2   8        5.65       18.01     12.98 o 
 -10   2   8      282.00      306.00     22.64 o 
  -9   2   8      172.27      140.48     17.09 o 
  -8   2   8      209.50      215.33     17.28 o 
  -7   2   8      332.83      281.87     16.48 o 
  -6   2   8      516.48      532.56     25.51 o 
  -5   2   8     3364.34     3475.03     58.42 o 
  -4   2   8      817.74      911.05     29.60 o 
  -3   2   8      873.67     1345.20     28.82 o 
  -2   2   8       27.80       32.45      6.52 o 
  -1   2   8      114.16      194.55     11.28 o 
   0   2   8      583.69      546.17     17.02 o 
   1   2   8     4443.67     4292.25     49.76 o 
   2   2   8     3511.92     3350.19     49.06 o 
   3   2   8     3453.67     3467.35     62.66 o 
   4   2   8      513.53      534.68     25.41 o 
   5   2   8      911.20      791.23     31.03 o 
   6   2   8       10.73       24.03     12.50 o 
   7   2   8      228.95      243.91     21.74 o 
   8   2   8     2447.78     2329.16     76.54 o 
   9   2   8      456.95      531.69     57.98 o 
  10   2   8      830.63      736.21     68.01 o 
  11   2   8      256.21      297.00     52.32 o 
  12   2   8       10.85      -25.97     29.65 o 
 -16   3   8       49.28       40.46     21.99 o 
 -15   3   8       72.57      112.47     22.81 o 
 -14   3   8       11.20       17.51     18.25 o 
 -13   3   8      248.91      309.52     35.47 o 
 -12   3   8       37.24       25.34     14.20 o 
 -11   3   8      397.84      458.74     26.76 o 
 -10   3   8       85.64       62.09     14.95 o 
  -9   3   8      918.27      896.20     31.94 o 
  -8   3   8     1711.18     1777.15     50.56 o 
  -7   3   8      866.51      814.07     24.56 o 
  -6   3   8      148.81      122.61     11.92 o 
  -5   3   8     2100.50     1934.83     34.98 o 
  -4   3   8       61.35       54.10      8.61 o 
  -3   3   8     5503.61     5393.55     63.09 o 
  -2   3   8       76.95       73.04      6.27 o 
  -1   3   8     5498.30     5494.43     63.89 o 
   0   3   8      445.95      411.91     15.28 o 
   1   3   8     1980.12     1785.28     24.12 o 
   2   3   8      262.59      243.63     11.46 o 
   3   3   8       27.90       26.65      9.80 o 
   4   3   8        6.57       10.99     10.01 o 
   5   3   8        4.88        4.44     10.64 o 
   6   3   8      237.26      200.00     20.89 o 
   7   3   8       22.89       18.21     14.03 o 
   8   3   8      410.57      399.47     34.46 o 
   9   3   8      203.39      221.14     33.84 o 
  10   3   8      299.46      282.77     48.57 o 
  11   3   8      179.34      170.64     43.90 o 
  12   3   8       28.01      -13.79     43.57 o 
 -16   4   8        0.71       -0.30     20.24 o 
 -15   4   8       14.22       26.06     18.74 o 
 -14   4   8       31.45        6.72     17.97 o 
 -13   4   8       76.06      164.88     22.67 o 
 -12   4   8      200.71      171.39     21.12 o 
 -11   4   8      273.60      298.95     23.27 o 
 -10   4   8      123.23      100.45     15.98 o 
  -9   4   8      121.64      131.47     16.36 o 
  -8   4   8        3.60        2.78     10.26 o 
  -7   4   8        3.82       17.42      9.46 o 
  -6   4   8       58.09       46.32      9.75 o 
  -5   4   8        2.04       -0.10      7.03 o 
  -4   4   8     1024.59      971.71     23.38 o 
  -3   4   8      316.68      511.10     16.68 o 
  -2   4   8      178.70      205.60     10.38 o 
  -1   4   8     7899.62     7941.97     78.55 o 
   0   4   8       26.35       28.60      6.46 o 
   1   4   8     4811.16     4563.65     46.53 o 
   2   4   8      795.89      868.66     18.81 o 
   3   4   8     1862.56     1883.20     40.15 o 
   4   4   8        0.27       -9.85      9.61 o 
   5   4   8      540.41      541.67     35.48 o 
   6   4   8      138.87      109.58     16.23 o 
   7   4   8     3404.90     3520.01     71.32 o 
   8   4   8       98.89       83.88     20.95 o 
   9   4   8     1750.80     1807.70     92.81 o 
  10   4   8       27.69       23.10     29.56 o 
  11   4   8      357.68      396.86     86.42 o 
  12   4   8       37.37       31.58     38.27 o 
 -16   5   8        0.97       -9.02     20.15 o 
 -15   5   8       78.91       45.06     20.87 o 
 -14   5   8       72.84       50.36     19.99 o 
 -13   5   8      171.65      176.89     22.59 o 
 -12   5   8      270.93      248.39     23.49 o 
 -11   5   8     1017.25      969.68     36.66 o 
 -10   5   8     1333.15     1291.22     48.86 o 
  -9   5   8     1694.56     1615.04     51.05 o 
  -8   5   8        6.47        6.16     11.51 o 
  -7   5   8     1081.70     1099.69     31.35 o 
  -6   5   8      695.72      728.17     22.86 o 
  -5   5   8      779.31      708.12     19.57 o 
  -4   5   8      153.67      133.63      9.89 o 
  -3   5   8      691.63      653.15     17.92 o 
  -2   5   8     3185.96     3187.35     39.57 o 
  -1   5   8     3365.06     3384.14     43.29 o 
   0   5   8     1681.79     1508.72     24.66 o 
   1   5   8        1.91       13.07      5.79 o 
   2   5   8      402.26      556.10     25.10 o 
   3   5   8        6.32        4.50     10.07 o 
   4   5   8     1102.12      988.89     30.21 o 
   5   5   8      161.20      136.87     16.64 o 
   6   5   8      316.62      317.01     23.07 o 
   7   5   8      124.21       97.21     22.71 o 
   8   5   8        3.45       53.41     21.17 o 
   9   5   8       42.60       83.54     31.36 o 
  10   5   8       59.33       59.07     31.53 o 
  11   5   8       18.10       34.15     33.91 o 
  12   5   8       65.96       52.59     38.90 o 
 -16   6   8      150.67      120.85     36.12 o 
 -15   6   8       32.48        3.07     19.55 o 
 -14   6   8        6.54       12.05     17.88 o 
 -13   6   8       41.68       40.82     21.45 o 
 -12   6   8      268.40      297.09     33.61 o 
 -11   6   8      143.01      115.87     18.40 o 
 -10   6   8      188.97      204.87     20.58 o 
  -9   6   8       38.43       42.37     17.05 o 
  -8   6   8      202.76      260.52     19.26 o 
  -7   6   8       21.60       21.91     10.77 o 
  -6   6   8       51.68       40.62     10.34 o 
  -5   6   8      235.61      243.91     16.29 o 
  -4   6   8      237.91      238.92     14.40 o 
  -3   6   8      153.81      235.31     11.80 o 
  -2   6   8     1389.59     1346.76     24.08 o 
  -1   6   8      380.74      370.91     13.18 o 
   0   6   8     1818.46     1886.40     28.98 o 
   1   6   8     1045.47      944.20     19.85 o 
   2   6   8     2701.30     2711.76     38.36 o 
   3   6   8      641.90      685.70     20.30 o 
   4   6   8     2058.56     2103.68     86.25 o 
   5   6   8        9.51        5.88     10.43 o 
   6   6   8     2435.81     2379.02     86.10 o 
   7   6   8       88.99       78.41     20.59 o 
   8   6   8     1547.07     1802.02    139.45 o 
   9   6   8       89.39      108.32     37.28 o 
  10   6   8      343.58      429.78    110.52 o 
  11   6   8      278.95      340.40    112.03 o 
  12   6   8       31.85       24.88     36.22 o 
 -15   7   8        1.17        2.04     20.09 o 
 -14   7   8      157.08      182.13     27.02 o 
 -13   7   8       37.22        0.09     17.46 o 
 -12   7   8      187.07      185.37     23.25 o 
 -11   7   8       62.21       48.84     16.16 o 
 -10   7   8     2320.91     2331.64     53.64 o 
  -9   7   8      166.50      123.40     16.42 o 
  -8   7   8      820.35      940.07     37.58 o 
  -7   7   8       21.45       17.99     11.78 o 
  -6   7   8      278.46      273.36     16.60 o 
  -5   7   8       49.03       36.11      9.39 o 
  -4   7   8        8.08        7.35      7.17 o 
  -3   7   8        0.17        6.79      7.08 o 
  -2   7   8     3097.12     3103.94     55.08 o 
  -1   7   8      430.01      490.29     15.88 o 
   0   7   8     3020.93     2967.17     42.07 o 
   1   7   8       10.26        9.18      6.89 o 
   2   7   8      110.65      193.26     42.72 o 
   3   7   8      129.32      118.77     11.53 o 
   4   7   8       21.99       20.11     11.19 o 
   5   7   8       48.83       33.00     12.92 o 
   6   7   8       13.97       15.94     19.31 o 
   7   7   8       12.87       19.19     21.79 o 
   8   7   8      507.95      615.86     61.45 o 
   9   7   8       51.93       93.37     49.90 o 
  10   7   8        7.13      -12.95     39.79 o 
  11   7   8        1.93       99.61     59.63 o 
 -15   8   8       44.26       52.46     22.29 o 
 -14   8   8       18.41       11.94     20.01 o 
 -13   8   8        8.88       -6.64     17.30 o 
 -12   8   8        5.38        6.90     16.42 o 
 -11   8   8      144.71       95.60     21.08 o 
 -10   8   8       34.67       18.35     13.76 o 
  -9   8   8      713.23      710.46     31.07 o 
  -8   8   8       34.42       40.30     14.12 o 
  -7   8   8     1623.77     1591.93     35.52 o 
  -6   8   8     1282.58     1269.34     29.26 o 
  -5   8   8        5.71        8.90      8.10 o 
  -4   8   8      595.39      571.47     19.82 o 
  -3   8   8      202.37      244.35     14.35 o 
  -2   8   8     1456.04     1521.47     29.74 o 
  -1   8   8      128.35      141.14     12.05 o 
   0   8   8      497.07      465.21     18.89 o 
   1   8   8      186.06      213.17     13.75 o 
   2   8   8     3595.29     3768.38     56.06 o 
   3   8   8       34.86       20.33     10.51 o 
   4   8   8       68.24       56.16     16.18 o 
   5   8   8       66.76       72.70     23.20 o 
   6   8   8     1348.06     1269.08     79.99 o 
   7   8   8      154.42      118.19     28.93 o 
   8   8   8      861.34     1068.93    106.60 o 
   9   8   8      376.38      378.11     79.10 o 
  10   8   8      297.34      336.43     75.13 o 
  11   8   8       13.79       35.91     53.21 o 
 -14   9   8      171.61      129.68     53.13 o 
 -13   9   8        4.57       10.53     23.82 o 
 -12   9   8       21.05       37.71     24.48 o 
 -11   9   8      441.95      437.23     34.43 o 
 -10   9   8      328.83      325.58     31.08 o 
  -9   9   8      949.68      921.84     38.76 o 
  -8   9   8      693.21      767.84     32.33 o 
  -7   9   8      704.31      711.07     26.74 o 
  -6   9   8     1043.05     1142.92     35.69 o 
  -5   9   8       78.82       53.41     11.58 o 
  -4   9   8     2724.80     2642.94     46.13 o 
  -3   9   8       67.18       44.66      9.80 o 
  -2   9   8     1023.30     1054.30     25.86 o 
  -1   9   8      569.19      534.58     20.73 o 
   0   9   8      313.13      313.67     17.09 o 
   1   9   8       70.97       63.87     12.24 o 
   2   9   8        5.37       62.48     10.97 o 
   3   9   8      255.39      249.13     19.18 o 
   4   9   8        2.57        1.51     13.22 o 
   5   9   8        1.25      -15.85     17.31 o 
   6   9   8      247.01      298.38     37.26 o 
   7   9   8       22.54       33.02     25.30 o 
   8   9   8      146.23      221.23     62.28 o 
   9   9   8      133.23      174.08     62.18 o 
  10   9   8      118.41       80.52     56.23 o 
 -14  10   8        3.47      -25.53     24.71 o 
 -13  10   8        6.52       51.78     26.19 o 
 -12  10   8       45.22       47.89     24.55 o 
 -11  10   8      202.10      188.59     30.86 o 
 -10  10   8      106.44       68.22     23.13 o 
  -9  10   8       45.97       28.46     16.97 o 
  -8  10   8       32.95       69.82     14.95 o 
  -7  10   8      236.78      203.02     19.18 o 
  -6  10   8       93.02       62.08     13.91 o 
  -5  10   8      880.99      851.19     30.59 o 
  -4  10   8        6.10       17.93     11.40 o 
  -3  10   8        5.29        2.89     10.26 o 
  -2  10   8      220.02      206.46     16.43 o 
  -1  10   8     1557.53     1513.44     34.15 o 
   0  10   8      138.56      125.77     14.22 o 
   1  10   8       21.78        1.38     10.97 o 
   2  10   8      601.95      616.70     27.95 o 
   3  10   8      342.67      373.24     25.01 o 
   4  10   8        1.15        9.77     14.80 o 
   5  10   8        4.83       -1.58     19.12 o 
   6  10   8      317.19      310.02     38.81 o 
   7  10   8      457.49      412.91    113.88 o 
   8  10   8       62.28       25.42     43.09 o 
   9  10   8      595.32      558.42     92.90 o 
  10  10   8        2.97      -15.40     48.48 o 
 -13  11   8       52.53       12.87     25.17 o 
 -12  11   8       67.78       50.79     25.93 o 
 -11  11   8      124.98       99.85     28.02 o 
 -10  11   8        4.18      -18.15     19.12 o 
  -9  11   8      541.05      626.69     37.04 o 
  -8  11   8       23.35       26.05     15.70 o 
  -7  11   8      447.61      445.77     26.54 o 
  -6  11   8        6.28       -5.46     11.91 o 
  -5  11   8      892.25      907.41     33.15 o 
  -4  11   8       68.73       54.22     14.57 o 
  -3  11   8     1545.18     1626.26     42.79 o 
  -2  11   8      384.44      366.72     23.86 o 
  -1  11   8      375.02      352.76     25.38 o 
   0  11   8        8.45       -8.34     12.18 o 
   1  11   8        4.93        8.31     15.55 o 
   2  11   8        0.04        5.79     15.81 o 
   3  11   8      698.85      753.08     43.03 o 
   4  11   8       39.73       42.45     19.94 o 
   5  11   8      176.11      176.62     40.85 o 
 -12  12   8        1.84       -2.98     25.93 o 
 -11  12   8       57.74       46.36     33.99 o 
 -10  12   8        6.23      -23.92     20.37 o 
  -9  12   8        2.32       -6.31     20.56 o 
  -8  12   8       31.77        3.15     15.18 o 
  -7  12   8        6.82       -7.07     14.82 o 
  -6  12   8       46.08       32.48     16.49 o 
  -5  12   8      185.93      176.78     21.26 o 
  -4  12   8       28.56       11.82     13.51 o 
  -3  12   8       40.10      276.02     22.35 o 
  -2  12   8       68.75       42.00     14.27 o 
  -1  12   8      221.76      190.33     22.54 o 
   0  12   8      739.09      755.76     35.27 o 
   1  12   8     1332.45     1371.74     50.75 o 
   2  12   8        6.74       -6.96     19.98 o 
   3  12   8     2528.99     2556.61     77.51 o 
   4  12   8        7.21       15.29     24.02 o 
   5  12   8      662.25      603.97     85.05 o 
 -12  13   8       65.57       60.64     28.99 o 
 -11  13   8       41.75       40.85     38.94 o 
 -10  13   8        2.42      -18.25     19.96 o 
  -9  13   8      286.40      303.13     40.92 o 
  -8  13   8      253.20      351.62     31.10 o 
  -7  13   8       35.48       27.89     18.40 o 
  -6  13   8      517.89      598.17     36.23 o 
  -5  13   8      521.87      477.72     32.53 o 
  -4  13   8      566.46      499.03     48.94 o 
  -3  13   8      601.18      502.06     31.50 o 
  -2  13   8      645.29      639.17     32.05 o 
  -1  13   8       28.82       22.92     16.12 o 
   0  13   8      176.64      186.75     24.55 o 
   1  13   8        1.09       -1.08     18.45 o 
   2  13   8        0.47       32.44     20.49 o 
   3  13   8        7.09       20.53     20.56 o 
   4  13   8      123.23      102.34     28.97 o 
   5  13   8      137.74      195.24     61.99 o 
 -10  14   8       51.18       51.73     24.19 o 
  -9  14   8       18.84      -15.62     19.11 o 
  -8  14   8       50.22       43.67     20.74 o 
  -7  14   8        0.05        1.15     16.98 o 
  -6  14   8       44.72       27.92     18.14 o 
  -5  14   8       45.87       47.22     18.33 o 
  -4  14   8      130.26      135.05     21.64 o 
  -3  14   8       26.12       57.24     29.56 o 
  -2  14   8      246.15      276.22     26.36 o 
  -1  14   8        0.26       23.55     19.22 o 
   0  14   8      885.29      913.89     45.36 o 
   1  14   8       67.29       70.58     29.98 o 
   2  14   8     1696.53     1502.68     63.71 o 
   3  14   8       91.17      114.66     27.31 o 
   4  14   8     1495.50     1399.27     71.47 o 
   5  14   8        8.67      114.25     58.59 o 
  -9  15   8        4.25        7.49     20.95 o 
  -8  15   8      193.56      119.01     25.59 o 
  -7  15   8        1.69       -1.51     18.35 o 
  -6  15   8      516.21      587.26     39.29 o 
  -5  15   8        0.40       10.85     18.19 o 
  -4  15   8      446.62      458.19     38.29 o 
  -3  15   8       31.02       42.77     19.78 o 
  -2  15   8      142.84      130.47     25.45 o 
  -1  15   8       62.09       13.54     19.87 o 
   0  15   8       99.74       93.43     25.89 o 
   1  15   8       41.78       42.94     23.28 o 
   2  15   8        2.15       38.93     23.27 o 
   3  15   8       75.36       99.70     27.93 o 
   4  15   8      134.76      163.75     32.84 o 
   5  15   8        0.18       13.23     51.60 o 
  -7  16   8       26.60       37.26     22.13 o 
  -6  16   8       38.12       58.43     22.34 o 
  -5  16   8        0.29       15.18     19.85 o 
  -4  16   8       19.72       25.98     20.67 o 
  -3  16   8        8.29       21.66     19.33 o 
  -2  16   8       40.50       20.42     21.19 o 
  -1  16   8        8.85       29.76     21.37 o 
   0  16   8      421.94      407.09     42.56 o 
   1  16   8      120.74      157.97     30.03 o 
   2  16   8       88.16      110.27     29.89 o 
   3  16   8       39.57       38.34     27.77 o 
  -4  17   8       32.30       34.24     22.07 o 
  -3  17   8      338.57      289.74     31.92 o 
  -2  17   8        8.11       32.13     23.62 o 
  -1  17   8        5.91       32.87     24.73 o 
   0  17   8        8.62       17.83     26.74 o 
 -17   0   9       18.45        8.31     30.64 o 
 -15   0   9      120.06       45.03     28.61 o 
 -13   0   9      135.63      144.54     26.72 o 
 -11   0   9      160.29      161.71     28.64 o 
  -9   0   9      198.67      207.63     25.26 o 
  -7   0   9     3069.45     3226.83     75.26 o 
  -5   0   9     8584.34     8238.54    125.09 o 
  -3   0   9     2251.68     2114.08     43.33 o 
  -1   0   9     5580.85     5604.53    116.55 o 
   1   0   9      215.87      268.58     43.94 o 
   3   0   9     8192.44     8123.22    168.55 o 
   5   0   9       36.54       31.86     18.24 o 
   7   0   9     1175.16     1204.79     68.06 o 
   9   0   9      430.37      513.59     63.84 o 
  11   0   9       69.57       12.38     43.66 o 
 -17   1   9       51.85       36.80     23.02 o 
 -16   1   9       29.51       50.46     21.11 o 
 -15   1   9       22.25        4.92     18.60 o 
 -14   1   9      163.23      109.69     21.75 o 
 -13   1   9      780.61      810.08     36.72 o 
 -12   1   9      314.72      322.32     25.35 o 
 -11   1   9      444.67      439.27     26.57 o 
 -10   1   9       91.91       94.25     16.37 o 
  -9   1   9     1292.25     1414.08     38.68 o 
  -8   1   9       31.26       30.36     11.54 o 
  -7   1   9     1381.98     1399.99     32.73 o 
  -6   1   9      131.21      130.21     13.12 o 
  -5   1   9       48.20       24.89     11.60 o 
  -4   1   9       90.05       87.53      8.63 o 
  -3   1   9     3356.14     3422.91     41.49 o 
  -2   1   9     2432.32     2528.01     38.05 o 
  -1   1   9       88.81       68.10     14.71 o 
   0   1   9      289.11      292.45     12.66 o 
   1   1   9       79.13      120.65     12.50 o 
   2   1   9        0.02       10.70      9.39 o 
   3   1   9       51.39       32.87     14.07 o 
   4   1   9      975.51      850.89     32.28 o 
   5   1   9        1.30       -7.06     11.02 o 
   6   1   9        0.16       -9.18     11.16 o 
   7   1   9        5.47        7.29     13.36 o 
   8   1   9       36.72       30.14     15.65 o 
   9   1   9      771.46      725.64     59.01 o 
  10   1   9        1.86        3.43     30.62 o 
  11   1   9      300.14      303.16     91.29 o 
  12   1   9      158.52      173.59     47.70 o 
 -16   2   9       35.64       46.36     22.27 o 
 -15   2   9       51.49       81.49     21.92 o 
 -14   2   9        0.69       72.81     27.44 o 
 -13   2   9        0.29        7.63     15.22 o 
 -12   2   9       41.21       16.60     14.66 o 
 -11   2   9        0.40      -14.36     11.75 o 
 -10   2   9       10.85        5.31     12.03 o 
  -9   2   9       42.84       58.68     13.56 o 
  -8   2   9       34.47       16.98     12.12 o 
  -7   2   9       10.35       19.73     10.00 o 
  -6   2   9      802.28      746.36     29.97 o 
  -5   2   9      229.04      213.81     14.07 o 
  -4   2   9     2324.51     2333.27     38.88 o 
  -3   2   9        7.21        8.24      6.58 o 
  -2   2   9      876.64      859.14     21.19 o 
  -1   2   9     3069.99     3149.89     48.76 o 
   0   2   9        9.10       13.37      6.75 o 
   1   2   9        4.04       40.12      8.40 o 
   2   2   9     1993.36     1893.93     44.88 o 
   3   2   9     2736.12     2663.91     59.71 o 
   4   2   9     1114.35     1165.31     37.73 o 
   5   2   9      756.32      714.86     31.05 o 
   6   2   9       23.53       31.66     13.88 o 
   7   2   9     1301.07     1254.86     42.79 o 
   8   2   9      230.84      208.33     23.25 o 
   9   2   9      111.28       72.03     22.68 o 
  10   2   9        1.25      -11.11     22.22 o 
  11   2   9       46.48       66.05     36.27 o 
  12   2   9       60.64      125.91     47.72 o 
 -16   3   9       86.14       77.25     25.25 o 
 -15   3   9       21.43       10.74     18.16 o 
 -14   3   9       79.93       93.46     22.15 o 
 -13   3   9       14.89       -8.10     16.09 o 
 -12   3   9      743.45      851.98     36.15 o 
 -11   3   9      325.88      309.97     23.72 o 
 -10   3   9     1106.51     1148.14     50.32 o 
  -9   3   9       30.29       26.31     12.88 o 
  -8   3   9      487.66      458.23     21.45 o 
  -7   3   9      226.44      213.12     15.69 o 
  -6   3   9      639.19      602.40     21.58 o 
  -5   3   9      303.11      290.70     15.80 o 
  -4   3   9     1862.77     1769.76     32.91 o 
  -3   3   9        4.25        6.84      6.06 o 
  -2   3   9     3672.74     3466.58     46.58 o 
  -1   3   9      353.60      397.51     17.03 o 
   0   3   9      703.73      646.37     19.02 o 
   1   3   9      351.10      346.90     17.20 o 
   2   3   9      219.65      202.62     15.59 o 
   3   3   9       49.48       54.16     12.70 o 
   4   3   9      566.45      541.45     27.00 o 
   5   3   9      448.75      418.69     25.62 o 
   6   3   9       32.81       20.88     13.79 o 
   7   3   9      159.64      171.15     20.53 o 
   8   3   9      735.07      691.53     43.72 o 
   9   3   9      328.69      340.09     35.67 o 
  10   3   9       94.34      127.71     39.51 o 
  11   3   9       49.31       57.70     35.96 o 
  12   3   9      320.32      397.60     62.00 o 
 -16   4   9       31.10       28.61     21.95 o 
 -15   4   9       56.27       51.40     21.48 o 
 -14   4   9      113.63      112.95     24.79 o 
 -13   4   9       17.19        7.49     16.80 o 
 -12   4   9      126.18      133.16     19.77 o 
 -11   4   9        5.27       -7.77     12.57 o 
 -10   4   9      286.50      296.40     22.99 o 
  -9   4   9      196.04      161.98     23.87 o 
  -8   4   9      198.32      174.59     22.83 o 
  -7   4   9       58.46       68.30     11.55 o 
  -6   4   9       74.46       27.61     10.33 o 
  -5   4   9      424.36      429.33     19.11 o 
  -4   4   9     1197.61     1489.38     30.29 o 
  -3   4   9      998.15      972.73     20.64 o 
  -2   4   9     4138.75     4104.67     53.35 o 
  -1   4   9      181.17      212.25     11.72 o 
   0   4   9     1952.09     1824.90     29.08 o 
   1   4   9       75.11       63.06      9.86 o 
   2   4   9     1700.55     1681.42     54.29 o 
   3   4   9     1999.74     1912.30     41.95 o 
   4   4   9     3301.89     3161.60     63.52 o 
   5   4   9       38.27       10.38     11.86 o 
   6   4   9     4012.18     4202.96     79.85 o 
   7   4   9     1196.31     1098.45     40.91 o 
   8   4   9     1515.87     1394.53     59.06 o 
   9   4   9        3.05       10.02     23.25 o 
  10   4   9      215.44      209.00     45.14 o 
  11   4   9       52.59       25.83     35.65 o 
  12   4   9      105.02       90.42     43.18 o 
 -16   5   9      266.45      319.45     33.16 o 
 -15   5   9       73.81       39.76     21.09 o 
 -14   5   9       16.18        5.81     18.39 o 
 -13   5   9       42.11       59.30     19.00 o 
 -12   5   9      338.30      370.52     27.45 o 
 -11   5   9      503.35      511.18     29.61 o 
 -10   5   9     1306.29     1303.35     53.30 o 
  -9   5   9      651.00      695.88     29.80 o 
  -8   5   9     1634.33     1613.20     40.41 o 
  -7   5   9     1002.65     1107.26     32.57 o 
  -6   5   9      141.58      100.15     12.18 o 
  -5   5   9      187.20      197.83     16.49 o 
  -4   5   9      828.75      803.79     21.50 o 
  -3   5   9      835.19      877.29     20.76 o 
  -2   5   9      944.47      856.56     20.46 o 
  -1   5   9     2929.64     2991.96     41.54 o 
   0   5   9      370.59      414.19     18.73 o 
   1   5   9      112.67      138.90     11.67 o 
   2   5   9       52.43       63.43     10.63 o 
   3   5   9      907.48      906.59     29.83 o 
   4   5   9      374.28      443.18     25.33 o 
   5   5   9       79.25       92.04     16.01 o 
   6   5   9       10.11       12.38     13.07 o 
   7   5   9      109.24       89.81     34.78 o 
   8   5   9      325.57      294.09     32.95 o 
   9   5   9       29.16       41.33     54.58 o 
  10   5   9      186.44      223.22     53.49 o 
  11   5   9      135.68       95.76     52.64 o 
 -16   6   9       77.25       22.46     22.98 o 
 -15   6   9       38.64       31.00     21.29 o 
 -14   6   9       27.38       -9.71     17.92 o 
 -13   6   9       50.19       35.26     18.52 o 
 -12   6   9        1.77       -5.39     14.98 o 
 -11   6   9       21.92        3.11     14.22 o 
 -10   6   9      364.07      357.01     24.85 o 
  -9   6   9      362.01      393.52     27.87 o 
  -8   6   9      119.61      108.75     15.36 o 
  -7   6   9      729.34      704.72     35.60 o 
  -6   6   9      887.85      901.55     29.21 o 
  -5   6   9      421.99      442.87     21.62 o 
  -4   6   9      261.96      369.73     15.66 o 
  -3   6   9     2884.38     2988.55     42.59 o 
  -2   6   9      586.75      545.86     18.95 o 
  -1   6   9     1350.27     1380.48     34.50 o 
   0   6   9     1520.17     1494.64     26.67 o 
   1   6   9     1739.52     1742.93     32.79 o 
   2   6   9      246.14      256.71     14.99 o 
   3   6   9      946.57      978.85     31.58 o 
   4   6   9       17.57       15.93     11.12 o 
   5   6   9     1327.32     1383.09     41.94 o 
   6   6   9       32.18       23.70     15.20 o 
   7   6   9      734.26      675.60     43.25 o 
   8   6   9       50.62       52.85     25.17 o 
   9   6   9      453.58      471.47     59.19 o 
  10   6   9      120.50       38.54     37.38 o 
  11   6   9      127.29      115.01     63.70 o 
 -15   7   9      114.31      137.58     25.81 o 
 -14   7   9       40.25       24.70     20.82 o 
 -13   7   9       35.31      -17.61     16.46 o 
 -12   7   9       40.02       31.28     17.39 o 
 -11   7   9      987.13     1017.36     39.16 o 
 -10   7   9       37.38       24.94     13.98 o 
  -9   7   9      860.38     1034.84     35.71 o 
  -8   7   9      100.13      115.95     16.06 o 
  -7   7   9       17.21       13.39     11.23 o 
  -6   7   9      978.07      962.30     25.78 o 
  -5   7   9       36.63       24.07      8.57 o 
  -4   7   9      169.12      153.33     12.30 o 
  -3   7   9     1600.62     1679.74     31.04 o 
  -2   7   9        9.12        2.30      8.39 o 
  -1   7   9      227.13      222.78     14.31 o 
   0   7   9      220.15      210.08     11.92 o 
   1   7   9      192.18      446.06     50.56 o 
   2   7   9      126.05      150.21     11.94 o 
   3   7   9       76.38       90.40     15.08 o 
   4   7   9       78.20       46.41     13.12 o 
   5   7   9       67.74       38.33     20.18 o 
   6   7   9        0.49      -15.72     16.49 o 
   7   7   9      649.83      752.92     65.92 o 
   8   7   9       29.88       48.40     32.68 o 
   9   7   9       98.42       60.95     48.29 o 
  10   7   9        0.69       -7.94     43.85 o 
  11   7   9       20.75      -16.63     48.86 o 
 -15   8   9       34.86        5.64     20.61 o 
 -14   8   9       50.45       42.51     22.03 o 
 -13   8   9       33.11       25.02     19.59 o 
 -12   8   9       88.82       34.77     17.80 o 
 -11   8   9       67.21       49.20     17.20 o 
 -10   8   9      117.13      102.41     17.79 o 
  -9   8   9      351.60      372.94     24.80 o 
  -8   8   9      259.77      245.46     21.06 o 
  -7   8   9        7.37       -3.18      9.76 o 
  -6   8   9      144.00      109.76     13.71 o 
  -5   8   9      145.80      144.12     14.97 o 
  -4   8   9       35.70       46.58     10.74 o 
  -3   8   9     1730.17     1793.32     35.26 o 
  -2   8   9      339.74      335.16     18.80 o 
  -1   8   9     2186.83     2173.74     41.83 o 
   0   8   9      321.06      307.95     16.77 o 
   1   8   9      863.39      885.91     26.21 o 
   2   8   9      215.41      208.63     15.15 o 
   3   8   9      268.04      309.19     25.58 o 
   4   8   9       41.42       16.84     15.13 o 
   5   8   9     1259.66     1270.06     63.03 o 
   6   8   9      136.93      160.85     36.60 o 
   7   8   9      546.49      540.34     58.00 o 
   8   8   9      103.17       40.10     51.27 o 
   9   8   9      201.67      135.90     55.10 o 
  10   8   9        0.37       17.20     50.37 o 
 -14   9   9       27.62       20.50     27.32 o 
 -13   9   9       24.04       35.07     24.15 o 
 -12   9   9      266.11      309.34     32.84 o 
 -11   9   9      803.74      705.48     70.43 o 
 -10   9   9      601.43      565.40     36.98 o 
  -9   9   9     1264.96     1220.75     73.73 o 
  -8   9   9     1468.44     1552.01     43.49 o 
  -7   9   9      479.07      457.90     29.87 o 
  -6   9   9        8.11        8.58     11.32 o 
  -5   9   9      587.62      604.98     29.72 o 
  -4   9   9      640.81      656.39     25.60 o 
  -3   9   9      651.57      681.91     25.80 o 
  -2   9   9        6.57       10.66     10.02 o 
  -1   9   9      374.72      342.93     19.78 o 
   0   9   9       55.20       22.31     10.76 o 
   1   9   9       56.89       63.54     11.85 o 
   2   9   9        0.41       43.33     10.88 o 
   3   9   9       60.55       50.56     15.03 o 
   4   9   9        0.75       23.06     17.78 o 
   5   9   9      133.82      116.03     32.37 o 
   6   9   9       99.13      109.54     34.55 o 
   7   9   9      477.60      535.54     59.49 o 
   8   9   9       61.62       55.95     47.72 o 
   9   9   9      161.88      212.92     65.11 o 
  10   9   9       59.85       53.30     55.85 o 
 -14  10   9       27.50        0.98     28.07 o 
 -13  10   9       12.38       36.80     25.54 o 
 -12  10   9        6.47      -13.14     21.17 o 
 -11  10   9        2.91       20.52     22.64 o 
 -10  10   9       59.46       54.84     23.56 o 
  -9  10   9       43.17       34.32     20.09 o 
  -8  10   9      267.06      305.58     25.15 o 
  -7  10   9       12.02       10.89     14.48 o 
  -6  10   9      229.92      225.95     20.87 o 
  -5  10   9      617.38      667.39     30.19 o 
  -4  10   9      483.51      493.20     29.32 o 
  -3  10   9      240.16      235.16     16.83 o 
  -2  10   9     1248.43     1289.01     34.53 o 
  -1  10   9       20.58       21.58     10.24 o 
   0  10   9      283.35      313.51     20.05 o 
   1  10   9        4.80        3.42     10.35 o 
   2  10   9      160.46      262.69     19.15 o 
   3  10   9      513.81      508.25     29.40 o 
   4  10   9      467.96      466.44     42.56 o 
   5  10   9      360.61      317.19     46.64 o 
   6  10   9      450.38      447.83    168.12 o 
   7  10   9        8.17       40.34     31.84 o 
   8  10   9      100.50      183.62     63.22 o 
   9  10   9        4.57        7.75     49.90 o 
 -13  11   9        2.30      -29.40     25.25 o 
 -12  11   9       93.01      101.58     45.38 o 
 -11  11   9        3.70       -7.43     21.65 o 
 -10  11   9      312.86      364.77     38.36 o 
  -9  11   9       11.98       14.44     19.09 o 
  -8  11   9      787.13      720.92     49.68 o 
  -7  11   9       23.29       22.17     15.25 o 
  -6  11   9      152.11      140.99     19.14 o 
  -5  11   9       40.17       57.09     15.50 o 
  -4  11   9      562.57      609.51     30.38 o 
  -3  11   9       53.82       62.43     15.03 o 
  -2  11   9      205.95      162.12     20.04 o 
  -1  11   9      100.99       68.59     15.94 o 
   0  11   9      126.56      137.64     21.55 o 
   1  11   9      183.20      163.43     27.05 o 
   2  11   9      371.84      437.86     40.54 o 
   3  11   9       19.83        2.91     18.42 o 
   4  11   9       19.96       75.32     52.73 o 
 -12  12   9       51.98       30.67     27.61 o 
 -11  12   9       19.79       38.42     25.48 o 
 -10  12   9        2.18       22.26     23.11 o 
  -9  12   9      131.30       93.85     23.90 o 
  -8  12   9       96.67       53.73     19.46 o 
  -7  12   9      106.90       95.67     20.17 o 
  -6  12   9      150.47      133.16     21.49 o 
  -5  12   9       29.91        5.00     14.57 o 
  -4  12   9      196.22      246.05     23.09 o 
  -3  12   9      179.28      206.13     21.10 o 
  -2  12   9      404.20      395.89     28.94 o 
  -1  12   9       41.92       32.88     16.26 o 
   0  12   9     1257.12     1257.30     49.54 o 
   1  12   9       55.61       77.11     19.98 o 
   2  12   9      888.83      973.86     44.34 o 
   3  12   9       20.45       26.64     20.00 o 
 -11  13   9      103.75       89.80     30.88 o 
 -10  13   9       72.41       35.80     23.47 o 
  -9  13   9      180.04      207.48     27.99 o 
  -8  13   9        9.83       -8.96     17.76 o 
  -7  13   9       18.54        1.97     18.04 o 
  -6  13   9       26.22       35.04     18.94 o 
  -5  13   9      556.49      559.40     34.99 o 
  -4  13   9      220.09      184.93     23.75 o 
  -3  13   9      692.75      673.70     40.25 o 
  -2  13   9      255.26      268.08     28.55 o 
  -1  13   9      484.26      498.81     34.88 o 
   0  13   9        0.80      -25.92     18.38 o 
   1  13   9        7.13       61.91     22.15 o 
   2  13   9       66.80       42.69     22.97 o 
   3  13   9       70.45       62.71     23.63 o 
   4  13   9       52.45       33.92     33.11 o 
 -10  14   9       76.17       79.09     27.94 o 
  -9  14   9        3.95        7.71     20.86 o 
  -8  14   9       24.10       29.23     20.01 o 
  -7  14   9       55.34       31.90     19.34 o 
  -6  14   9       30.90       -8.84     18.29 o 
  -5  14   9       52.35       37.79     19.34 o 
  -4  14   9       19.44       30.03     18.10 o 
  -3  14   9      160.49      152.70     25.49 o 
  -2  14   9        0.86       -1.53     18.07 o 
  -1  14   9      409.52      438.91     38.20 o 
   0  14   9       24.75       38.01     23.01 o 
   1  14   9     1129.44     1105.31     55.65 o 
   2  14   9      186.63      143.80     43.73 o 
   3  14   9     1512.19     1394.08     62.43 o 
   4  14   9      166.87      147.92     44.61 o 
  -8  15   9        2.74        3.13     20.18 o 
  -7  15   9      174.25      155.36     26.76 o 
  -6  15   9       14.30        2.77     20.12 o 
  -5  15   9      426.48      513.20     36.89 o 
  -4  15   9        6.74        6.01     17.08 o 
  -3  15   9      107.49      141.15     26.68 o 
  -2  15   9      422.62      433.85     36.55 o 
  -1  15   9       81.00       69.45     27.28 o 
   0  15   9       31.56       11.95     27.06 o 
   1  15   9      163.26      180.69     32.21 o 
   2  15   9        1.90       23.27     23.76 o 
   3  15   9       48.12       99.73     28.92 o 
   4  15   9        0.01       -7.81     37.23 o 
  -6  16   9        1.03        3.85     21.80 o 
  -5  16   9       87.57       91.95     23.49 o 
  -4  16   9        9.82       50.68     24.41 o 
  -3  16   9       67.62       76.15     24.91 o 
  -2  16   9       32.83       22.90     22.87 o 
  -1  16   9      157.24      182.21     36.95 o 
   0  16   9       49.59       26.67     25.67 o 
   1  16   9      462.96      404.94     43.28 o 
   2  16   9       57.52       46.44     27.54 o 
 -16   0  10        1.12       16.97     29.74 o 
 -14   0  10        0.56       29.99     26.81 o 
 -12   0  10      235.00      243.26     31.21 o 
 -10   0  10      253.56      272.30     56.48 o 
  -8   0  10     1942.59     1946.60     58.93 o 
  -6   0  10     7948.41     7668.80    121.82 o 
  -4   0  10     2923.44     2968.35     57.50 o 
  -2   0  10     2940.64     2756.91     74.04 o 
   0   0  10      727.92      718.73     84.58 o 
   2   0  10     1101.96     1109.57     49.29 o 
   4   0  10      377.39      303.58     31.77 o 
   6   0  10     2311.44     2334.28    111.34 o 
   8   0  10      229.98      270.96     35.52 o 
  10   0  10        4.11       20.95     33.58 o 
 -16   1  10       38.66       31.88     20.94 o 
 -15   1  10       64.40       22.67     20.14 o 
 -14   1  10      512.59      489.21     34.62 o 
 -13   1  10      197.80      257.62     28.00 o 
 -12   1  10      304.53      328.80     25.98 o 
 -11   1  10       61.17       75.71     16.05 o 
 -10   1  10     1708.08     1850.86     46.48 o 
  -9   1  10      242.93      214.10     20.76 o 
  -8   1  10      597.95      542.88     23.32 o 
  -7   1  10        2.18        5.16      9.60 o 
  -6   1  10      161.46      196.31     15.91 o 
  -5   1  10     1493.11     1588.06     31.20 o 
  -4   1  10     1237.94     1269.58     26.63 o 
  -3   1  10     1589.69     1597.78     31.90 o 
  -2   1  10       50.15       40.39     12.60 o 
  -1   1  10       53.83       34.10     12.09 o 
   1   1  10        0.95       12.11     10.17 o 
   2   1  10      465.25      443.63     24.64 o 
   3   1  10      655.62      658.32     29.72 o 
   4   1  10      192.34      172.79     19.10 o 
   5   1  10      149.93      141.65     21.55 o 
   6   1  10      163.11      149.99     19.07 o 
   7   1  10      233.36      172.56     22.09 o 
   8   1  10      663.46      620.96     34.57 o 
   9   1  10        1.62       14.78     18.63 o 
  10   1  10      480.31      473.40     53.91 o 
  11   1  10      143.38      188.29     49.29 o 
 -16   2  10        6.11      -16.06     19.98 o 
 -15   2  10        0.66       27.63     20.58 o 
 -14   2  10        0.47        9.86     17.12 o 
 -13   2  10       59.02       26.99     16.57 o 
 -12   2  10       31.82       10.84     14.49 o 
 -11   2  10        0.98        2.95     13.08 o 
 -10   2  10       10.08       14.22     13.39 o 
  -9   2  10      199.03      189.62     17.11 o 
  -8   2  10      501.60      503.61     22.58 o 
  -7   2  10      327.27      335.31     19.01 o 
  -6   2  10      873.75      871.48     39.21 o 
  -5   2  10      369.51      362.92     18.36 o 
  -4   2  10     1547.94     1525.57     29.44 o 
  -3   2  10     3972.14     3965.57     52.43 o 
  -2   2  10     1264.01     1231.94     31.56 o 
  -1   2  10      792.37      698.11     25.01 o 
   0   2  10       81.84      101.90     15.56 o 
   1   2  10      357.31      373.15     22.55 o 
   2   2  10     1731.73     1749.38     44.17 o 
   3   2  10      577.64      554.76     27.69 o 
   4   2  10     4946.56     4922.56     87.00 o 
   5   2  10     1587.81     1588.24     49.97 o 
   6   2  10     1028.21     1082.44     42.12 o 
   7   2  10      185.09      156.38     21.56 o 
   8   2  10        9.36        7.56     15.80 o 
   9   2  10        0.63        0.36     19.64 o 
  10   2  10        6.92       10.77     24.89 o 
  11   2  10        6.87       14.91     34.67 o 
 -16   3  10        1.96       11.43     20.59 o 
 -15   3  10      293.59      326.36     31.35 o 
 -14   3  10       49.57       88.35     21.83 o 
 -13   3  10      727.12      701.56     41.30 o 
 -12   3  10      114.23      146.28     20.68 o 
 -11   3  10      479.35      499.16     30.76 o 
 -10   3  10       30.32       27.22     13.53 o 
  -9   3  10      562.39      603.09     34.35 o 
  -8   3  10      229.73      245.67     17.75 o 
  -7   3  10        7.52       13.07     10.41 o 
  -6   3  10      469.27      513.38     20.83 o 
  -5   3  10      691.89      643.04     21.97 o 
  -4   3  10      504.70      534.40     19.68 o 
  -3   3  10     2336.50     2226.85     36.04 o 
  -2   3  10      145.79      136.95     11.31 o 
  -1   3  10      186.83      221.83     17.50 o 
   0   3  10       97.41       65.61     14.47 o 
   1   3  10      323.11      364.13     21.96 o 
   2   3  10      970.90      886.63     32.85 o 
   3   3  10     2169.54     2175.88     51.18 o 
   4   3  10      547.95      491.58     27.40 o 
   5   3  10        6.31       -9.62     16.24 o 
   6   3  10        0.34       19.76     14.28 o 
   7   3  10     1076.99     1055.08     54.81 o 
   8   3  10      295.85      318.90     31.03 o 
   9   3  10      214.89      252.51     33.41 o 
  10   3  10       79.58      104.41     32.76 o 
  11   3  10      294.72      316.60     57.82 o 
 -16   4  10        2.00       -0.45     21.11 o 
 -15   4  10       82.81       51.11     21.80 o 
 -14   4  10        4.74       20.05     18.48 o 
 -13   4  10       11.64        8.36     21.96 o 
 -12   4  10        0.48       -0.34     14.54 o 
 -11   4  10        2.98       -5.60     13.44 o 
 -10   4  10       64.13       33.40     14.26 o 
  -9   4  10     1089.98     1127.53     38.09 o 
  -8   4  10      283.04      296.67     21.45 o 
  -7   4  10       73.52       60.22     16.03 o 
  -6   4  10      144.71      130.16     13.63 o 
  -5   4  10        5.17       61.87     10.72 o 
  -4   4  10      304.57      234.03     14.75 o 
  -3   4  10     1289.58     1264.30     30.67 o 
  -2   4  10       31.32       23.53      8.26 o 
  -1   4  10     4348.22     4168.95     54.86 o 
   0   4  10       82.98       88.88     13.68 o 
   1   4  10     3148.30     2896.50     62.60 o 
   2   4  10      469.49      499.40     30.39 o 
   3   4  10     1999.90     1927.18     48.03 o 
   4   4  10      293.66      205.50     20.30 o 
   5   4  10     2648.70     2809.38     62.87 o 
   6   4  10       93.14      174.96     20.93 o 
   7   4  10      720.88      681.49     38.28 o 
   8   4  10       11.90       -6.67     16.74 o 
   9   4  10      183.10      141.69     29.63 o 
  10   4  10        0.15       -1.64     30.36 o 
  11   4  10       42.51       74.94     42.13 o 
 -16   5  10       36.16       48.98     24.26 o 
 -15   5  10      111.28      127.54     24.74 o 
 -14   5  10       12.66       21.68     18.77 o 
 -13   5  10      184.30      191.90     31.37 o 
 -12   5  10      331.02      353.22     27.14 o 
 -11   5  10      375.02      375.24     26.90 o 
 -10   5  10       50.04       78.49     18.49 o 
  -9   5  10       45.68       67.85     15.02 o 
  -8   5  10      318.13      319.77     22.04 o 
  -7   5  10      124.80      115.94     15.57 o 
  -6   5  10       88.32       69.53     11.50 o 
  -5   5  10      414.40      536.71     22.27 o 
  -4   5  10        0.57       -6.44      7.75 o 
  -3   5  10      609.98      661.19     20.69 o 
  -2   5  10      403.98      395.43     15.86 o 
  -1   5  10       34.06       18.84      8.07 o 
   0   5  10      307.82      301.06     21.27 o 
   1   5  10       77.30       78.34     12.57 o 
   2   5  10       24.82       26.63     11.99 o 
   3   5  10      249.52      185.48     19.11 o 
   4   5  10       75.37       69.57     15.42 o 
   5   5  10        1.47       19.15     13.69 o 
   6   5  10      273.08      341.89     29.69 o 
   7   5  10      671.17      689.71     48.34 o 
   8   5  10        0.84       -9.80     18.78 o 
   9   5  10      153.40      131.17     32.32 o 
  10   5  10       18.66       43.84     36.15 o 
  11   5  10      258.46      338.12     60.06 o 
 -15   6  10       88.93      109.87     24.53 o 
 -14   6  10       90.76       58.83     20.61 o 
 -13   6  10        6.76      -19.39     16.39 o 
 -12   6  10        0.35       -0.35     15.75 o 
 -11   6  10       43.41       34.86     15.42 o 
 -10   6  10        0.34       14.85     13.96 o 
  -9   6  10     2197.00     2231.30     51.32 o 
  -8   6  10       69.39       61.50     14.11 o 
  -7   6  10       64.07       47.21     13.56 o 
  -6   6  10       35.45       22.08     13.08 o 
  -5   6  10      531.22      548.74     20.36 o 
  -4   6  10     1836.77     1845.06     35.38 o 
  -3   6  10      684.05      743.01     22.74 o 
  -2   6  10      864.72      893.69     24.15 o 
  -1   6  10     2797.45     2851.25     42.60 o 
   0   6  10     1891.13     1940.59     35.84 o 
   1   6  10      513.29      584.96     22.61 o 
   2   6  10      343.60      340.03     22.84 o 
   3   6  10       85.89       71.45     14.69 o 
   4   6  10      932.87      903.83     35.73 o 
   5   6  10       87.15       63.02     15.96 o 
   6   6  10      436.17      550.63     35.27 o 
   7   6  10        1.13       -3.81     16.90 o 
   8   6  10      340.96      327.15     36.33 o 
   9   6  10       39.98       28.83     26.56 o 
  10   6  10       60.32        9.73     46.31 o 
 -15   7  10       41.01       96.98     25.15 o 
 -14   7  10      140.15      118.54     24.26 o 
 -13   7  10       36.33       15.25     18.56 o 
 -12   7  10      374.48      370.95     30.77 o 
 -11   7  10      205.26      207.13     23.80 o 
 -10   7  10       64.41       74.84     16.62 o 
  -9   7  10        2.72        0.79     12.39 o 
  -8   7  10      703.04      685.80     41.22 o 
  -7   7  10      984.09     1061.47     34.07 o 
  -6   7  10      566.58      549.81     25.08 o 
  -5   7  10       77.14      182.85     15.48 o 
  -4   7  10      275.41      279.30     15.92 o 
  -3   7  10      356.85      340.67     18.52 o 
  -2   7  10       35.94       32.47      9.74 o 
  -1   7  10      191.30      176.32     13.32 o 
   0   7  10       70.50      278.74     62.94 o 
   1   7  10        0.60       14.83      9.61 o 
   2   7  10       80.83       53.36     14.52 o 
   3   7  10      108.69      100.40     16.60 o 
   4   7  10       45.42       39.92     16.64 o 
   5   7  10       10.82       -1.69     16.93 o 
   6   7  10      660.03      749.49     70.47 o 
   7   7  10        0.56      -19.41     21.06 o 
   8   7  10      574.00      652.97     68.93 o 
   9   7  10       54.65       51.03     49.05 o 
  10   7  10      145.68      139.96     63.79 o 
 -15   8  10        0.04        3.47     22.06 o 
 -14   8  10       78.18       91.33     23.73 o 
 -13   8  10       53.10       43.48     19.39 o 
 -12   8  10       10.13        0.67     17.10 o 
 -11   8  10        0.76       28.95     17.20 o 
 -10   8  10      181.92      250.90     24.96 o 
  -9   8  10       11.99       22.12     14.55 o 
  -8   8  10      792.67      754.81     31.45 o 
  -7   8  10     1058.51      983.68     33.76 o 
  -6   8  10      241.98      184.58     16.96 o 
  -5   8  10        0.23       12.11     11.10 o 
  -4   8  10      937.30      943.53     32.00 o 
  -3   8  10      795.48      785.76     27.01 o 
  -2   8  10     1819.08     1811.60     38.74 o 
  -1   8  10      286.30      286.35     18.01 o 
   0   8  10     1974.62     2023.38     53.48 o 
   1   8  10      193.25      194.52     20.44 o 
   2   8  10       24.45       40.25     16.76 o 
   3   8  10      181.85      206.66     26.29 o 
   4   8  10      915.41      932.57     47.33 o 
   5   8  10      134.63      101.10     27.28 o 
   6   8  10      301.81      402.96     44.84 o 
   7   8  10      173.03      189.89     43.46 o 
   8   8  10       99.17       81.30     38.68 o 
   9   8  10        0.62        0.19     45.55 o 
 -14   9  10       17.92       53.94     28.51 o 
 -13   9  10      168.82      136.19     27.88 o 
 -12   9  10      241.17      221.55     29.74 o 
 -11   9  10       85.01      110.88     24.08 o 
 -10   9  10      485.06      485.40     58.33 o 
  -9   9  10      295.55      289.32     26.14 o 
  -8   9  10      683.12      789.03     37.11 o 
  -7   9  10      758.40      822.41     31.34 o 
  -6   9  10        6.64       -3.45     11.73 o 
  -5   9  10      310.21      361.97     24.57 o 
  -4   9  10       80.56       98.47     15.81 o 
  -3   9  10       64.98       62.02     12.96 o 
  -2   9  10      128.37      120.05     15.63 o 
  -1   9  10       76.17       74.73     14.24 o 
   0   9  10       37.81       86.15     12.61 o 
   1   9  10       52.77       51.43     11.80 o 
   2   9  10       20.76        8.46     20.43 o 
   3   9  10      101.68       71.12     27.83 o 
   4   9  10       18.63       -2.57     19.78 o 
   5   9  10      319.61      299.29     47.63 o 
   6   9  10      410.75      537.97     59.88 o 
   7   9  10       20.60      -10.46     29.60 o 
   8   9  10      452.32      506.13     65.21 o 
   9   9  10       74.30       38.46     56.14 o 
 -13  10  10       32.12        0.32     25.17 o 
 -12  10  10       46.50       48.41     26.79 o 
 -11  10  10      120.36      149.30     40.72 o 
 -10  10  10      145.66      170.80     29.70 o 
  -9  10  10       49.49       22.60     21.80 o 
  -8  10  10       19.86        1.15     15.71 o 
  -7  10  10      313.07      350.82     26.05 o 
  -6  10  10      112.13       72.57     16.68 o 
  -5  10  10     1870.69     2123.40     46.88 o 
  -4  10  10       59.04       58.16     14.65 o 
  -3  10  10      995.74     1114.81     33.80 o 
  -2  10  10      335.75      383.20     22.17 o 
  -1  10  10      251.05      244.35     19.16 o 
   0  10  10      554.48      540.19     25.27 o 
   1  10  10       17.91       92.86     14.62 o 
   2  10  10        5.60       13.36     14.18 o 
   3  10  10     1744.86     1779.12     71.92 o 
   4  10  10      409.57      320.38     45.84 o 
   5  10  10      260.38      240.14     45.07 o 
   6  10  10       44.35       72.90     53.63 o 
   7  10  10       50.92       37.85     35.37 o 
   8  10  10      103.72      140.05     61.33 o 
 -13  11  10      160.67      165.09     35.97 o 
 -12  11  10        9.84       15.96     24.97 o 
 -11  11  10      459.64      403.74     51.41 o 
 -10  11  10        6.71      -21.36     20.11 o 
  -9  11  10      705.48      732.72     48.45 o 
  -8  11  10       11.91       18.57     17.75 o 
  -7  11  10      934.77     1032.34     39.90 o 
  -6  11  10        9.74        2.34     14.01 o 
  -5  11  10      139.79      141.08     19.53 o 
  -4  11  10       67.38       32.62     16.19 o 
  -3  11  10      104.08       89.62     19.40 o 
  -2  11  10        1.53       -3.14     13.12 o 
  -1  11  10       19.85       18.58     17.33 o 
   0  11  10       50.18       38.19     18.37 o 
   1  11  10       45.05       88.07     21.63 o 
   2  11  10      156.41      106.10     28.08 o 
 -12  12  10       31.64       33.36     31.58 o 
 -11  12  10       12.86      -33.11     22.32 o 
 -10  12  10       12.73       29.03     24.27 o 
  -9  12  10       79.67       64.16     23.63 o 
  -8  12  10      257.03      283.20     34.49 o 
  -7  12  10      206.01      159.76     28.98 o 
  -6  12  10        5.26       -0.76     15.99 o 
  -5  12  10      355.12      334.34     31.94 o 
  -4  12  10       15.59       34.59     16.72 o 
  -3  12  10      471.65      478.24     32.16 o 
  -2  12  10       18.77       15.94     16.26 o 
  -1  12  10      781.06      718.02     42.95 o 
   0  12  10       31.65       24.05     17.84 o 
   1  12  10      164.12      154.45     24.59 o 
   2  12  10      435.17      373.39     44.93 o 
 -11  13  10       12.06       67.06     30.37 o 
 -10  13  10        1.59      -10.16     23.99 o 
  -9  13  10       97.28       64.32     24.99 o 
  -8  13  10        5.01      -10.81     17.94 o 
  -7  13  10        6.79       32.92     19.24 o 
  -6  13  10       39.99       43.03     19.73 o 
  -5  13  10        7.67       22.11     17.50 o 
  -4  13  10      915.51      834.63     45.01 o 
  -3  13  10      187.31      156.55     25.39 o 
  -2  13  10      275.34      298.46     29.79 o 
  -1  13  10       33.01       49.84     23.19 o 
   0  13  10      120.68      211.20     30.83 o 
   1  13  10       32.05       58.96     24.02 o 
   2  13  10       35.94       30.65     22.41 o 
  -9  14  10       23.72       22.73     22.37 o 
  -8  14  10       17.52       35.97     21.57 o 
  -7  14  10       33.65       34.84     20.60 o 
  -6  14  10       58.29       60.66     21.07 o 
  -5  14  10        0.75       16.39     21.30 o 
  -4  14  10      289.64      263.35     30.61 o 
  -3  14  10        0.32       -3.18     18.88 o 
  -2  14  10      719.10      756.34     50.42 o 
  -1  14  10      176.19      190.84     31.59 o 
   0  14  10      455.20      532.03     92.47 o 
   1  14  10      360.35      307.09     49.08 o 
   2  14  10      738.00      724.71     62.67 o 
   3  14  10      140.03      169.16     65.49 o 
  -8  15  10      141.28      130.40     27.34 o 
  -7  15  10        0.12        0.74     20.97 o 
  -6  15  10      173.68      190.94     28.38 o 
  -5  15  10       54.29       24.65     23.27 o 
  -4  15  10       64.42       56.46     24.43 o 
  -3  15  10       22.79       30.61     22.64 o 
  -2  15  10        0.52        5.65     29.57 o 
  -1  15  10       27.80       21.28     23.84 o 
   0  15  10      133.74      199.43     32.82 o 
   1  15  10       38.91       32.50     25.90 o 
   2  15  10      151.19      108.23     30.31 o 
   3  15  10        0.10       -8.13     48.48 o 
  -5  16  10        9.44       16.11     23.21 o 
  -4  16  10       37.68       68.34     26.47 o 
  -3  16  10       67.30       48.54     30.00 o 
  -2  16  10      385.55      442.79     45.04 o 
  -1  16  10       71.58       64.67     29.41 o 
   0  16  10      401.26      468.56     45.80 o 
 -15   0  11       59.79       81.95     31.41 o 
 -13   0  11       69.01       53.04     27.90 o 
 -11   0  11       85.94       93.32     24.06 o 
  -9   0  11      817.74      774.49     51.97 o 
  -7   0  11      630.01      614.61     34.54 o 
  -5   0  11     1956.09     1941.11     54.90 o 
  -3   0  11     5323.27     5053.07    115.94 o 
  -1   0  11     1123.62      987.84    154.23 o 
   1   0  11      931.65      875.96     64.75 o 
   3   0  11      217.61      208.72     31.11 o 
   5   0  11     2674.25     2754.69     90.41 o 
   7   0  11       25.28       35.62     23.34 o 
   9   0  11        0.32      -30.79     23.55 o 
 -16   1  11        8.57        8.43     20.80 o 
 -15   1  11      302.27      326.07     33.86 o 
 -14   1  11       59.89       73.99     21.43 o 
 -13   1  11      280.43      328.95     26.48 o 
 -12   1  11      280.54      254.32     23.98 o 
 -11   1  11      630.00      755.59     33.53 o 
 -10   1  11       30.54       26.78     12.68 o 
  -9   1  11      292.84      271.86     19.48 o 
  -8   1  11      291.86      299.89     19.65 o 
  -7   1  11      842.21      870.34     29.90 o 
  -6   1  11      128.18      106.89     13.18 o 
  -5   1  11      340.24      347.74     18.73 o 
  -4   1  11        0.04       -7.30      8.77 o 
  -3   1  11      363.61      351.30     24.19 o 
  -2   1  11       34.45       46.80     12.08 o 
  -1   1  11      318.37      372.60     23.19 o 
   0   1  11       24.41       43.48     19.51 o 
   1   1  11     2016.47     1791.57     45.76 o 
   2   1  11        2.35       -3.97     14.38 o 
   3   1  11      785.35      813.92     33.75 o 
   4   1  11      579.30      575.63     34.64 o 
   5   1  11      607.51      628.42     45.64 o 
   6   1  11      406.23      402.41     29.31 o 
   7   1  11       87.25       43.46     22.16 o 
   8   1  11       48.02       42.41     18.08 o 
   9   1  11      455.42      533.45     38.12 o 
  10   1  11        4.37       82.52     31.28 o 
 -16   2  11        0.65        6.81     21.56 o 
 -15   2  11        3.55        0.81     19.75 o 
 -14   2  11       21.83       31.55     19.09 o 
 -13   2  11        8.27       23.76     16.99 o 
 -12   2  11      254.69      244.70     23.65 o 
 -11   2  11        2.22      -15.34     12.94 o 
 -10   2  11      279.33      328.71     24.07 o 
  -9   2  11       11.44       29.56     11.93 o 
  -8   2  11      635.98      623.01     25.12 o 
  -7   2  11      762.31      759.55     28.39 o 
  -6   2  11      978.07      977.12     30.41 o 
  -5   2  11     1089.42     1104.52     29.08 o 
  -4   2  11     2695.54     2608.59     53.88 o 
  -3   2  11     1910.20     1877.41     39.67 o 
  -2   2  11      936.42      859.15     29.35 o 
  -1   2  11        4.18       14.34     11.89 o 
   0   2  11        8.74       -5.49     12.88 o 
   1   2  11     1656.05     1643.43     43.81 o 
   2   2  11      364.88      353.52     24.34 o 
   3   2  11     1863.64     1764.79     47.53 o 
   4   2  11     1572.93     1556.84     45.71 o 
   5   2  11      953.14     1174.16     42.26 o 
   6   2  11      530.46      534.34     32.31 o 
   7   2  11        0.52       19.57     15.80 o 
   8   2  11        0.54      -19.53     15.53 o 
   9   2  11       38.03       23.11     22.61 o 
  10   2  11      105.88       79.72     36.05 o 
 -16   3  11      224.14      297.68     33.32 o 
 -15   3  11       93.17      102.60     27.09 o 
 -14   3  11      247.47      205.58     26.79 o 
 -13   3  11       37.84       30.82     18.56 o 
 -12   3  11      540.18      505.63     31.03 o 
 -11   3  11       94.47       84.31     17.75 o 
 -10   3  11      288.34      301.23     28.63 o 
  -9   3  11       68.12       67.14     15.18 o 
  -8   3  11      247.83      274.26     19.12 o 
  -7   3  11      290.60      258.32     18.06 o 
  -6   3  11       25.88       24.35     11.26 o 
  -5   3  11       16.58       17.02     11.81 o 
  -4   3  11       30.38       33.13     10.86 o 
  -3   3  11      147.78      128.07     15.06 o 
  -2   3  11      370.55      386.22     21.34 o 
  -1   3  11      273.06      301.14     22.72 o 
   0   3  11        4.28       73.23     15.86 o 
   1   3  11     2028.09     1905.82     48.19 o 
   2   3  11      788.27      761.86     32.32 o 
   3   3  11       34.84       29.32     13.29 o 
   4   3  11     1234.59     1248.18     42.41 o 
   5   3  11      632.43      656.17     33.61 o 
   6   3  11      302.48      300.89     26.58 o 
   7   3  11       42.12       62.94     18.44 o 
   8   3  11      614.57      576.43     40.55 o 
   9   3  11       61.32       52.14     24.68 o 
  10   3  11       64.68       83.77     32.55 o 
 -16   4  11        0.00       19.15     23.23 o 
 -15   4  11       14.67       51.56     22.44 o 
 -14   4  11        4.27        1.78     18.89 o 
 -13   4  11        0.64      -13.19     16.58 o 
 -12   4  11       14.52       18.90     15.67 o 
 -11   4  11        2.92        7.72     15.15 o 
 -10   4  11      140.08      120.99     18.47 o 
  -9   4  11      244.88      251.57     25.21 o 
  -8   4  11      375.02      388.70     31.17 o 
  -7   4  11      685.46      680.77     25.94 o 
  -6   4  11      454.35      541.17     22.28 o 
  -5   4  11      325.66      397.65     20.50 o 
  -4   4  11      801.78      804.96     29.41 o 
  -3   4  11       90.86       86.03     13.04 o 
  -2   4  11      744.23      664.76     27.78 o 
  -1   4  11      775.38      793.77     32.90 o 
   0   4  11     2594.48     2466.04     66.83 o 
   1   4  11       47.17       50.36     16.95 o 
   2   4  11     2090.85     2016.67     66.93 o 
   3   4  11       45.97       31.96     13.77 o 
   4   4  11      811.64      808.40     35.42 o 
   5   4  11       52.98       36.26     15.99 o 
   6   4  11      356.00      360.94     28.48 o 
   7   4  11        8.33       18.21     16.68 o 
   8   4  11        0.87      -24.24     17.72 o 
   9   4  11       19.22      192.75     95.61 o 
  10   4  11        3.86       86.76     41.87 o 
 -15   5  11        7.02       -1.59     20.36 o 
 -14   5  11       54.23       26.18     19.66 o 
 -13   5  11       44.51       15.57     17.25 o 
 -12   5  11       12.20       23.20     15.81 o 
 -11   5  11      179.04      173.70     21.20 o 
 -10   5  11       36.34       28.25     18.97 o 
  -9   5  11       35.37       30.61     14.53 o 
  -8   5  11        1.75        6.84     12.21 o 
  -7   5  11      164.24      156.25     17.25 o 
  -6   5  11      359.99      446.47     21.02 o 
  -5   5  11       76.48       44.64     12.01 o 
  -4   5  11        4.64       -1.77     10.18 o 
  -3   5  11        7.38        5.67      9.36 o 
  -2   5  11       34.72       23.78      9.99 o 
  -1   5  11       53.96       68.63     13.20 o 
   0   5  11      110.42      125.63     15.55 o 
   1   5  11      225.08      228.96     20.17 o 
   2   5  11      696.33      744.90     32.51 o 
   3   5  11       56.30       38.37     14.17 o 
   4   5  11      635.97      656.72     36.99 o 
   5   5  11      782.92      762.45     35.97 o 
   6   5  11      204.52      289.65     26.31 o 
   7   5  11        4.69       16.19     18.41 o 
   8   5  11      214.70      265.31     35.01 o 
   9   5  11        0.96       -1.91     23.52 o 
  10   5  11      398.59      421.43     62.80 o 
 -15   6  11       62.85       67.57     23.80 o 
 -14   6  11       23.25       28.18     20.30 o 
 -13   6  11       21.20        3.03     18.25 o 
 -12   6  11       48.40       43.82     19.32 o 
 -11   6  11      351.50      485.99     30.15 o 
 -10   6  11      718.33      725.80     45.92 o 
  -9   6  11     1035.36     1070.66     37.53 o 
  -8   6  11      174.62      159.62     24.48 o 
  -7   6  11      121.02      111.70     17.16 o 
  -6   6  11      304.88      400.16     20.52 o 
  -5   6  11     1260.86     1450.31     34.05 o 
  -4   6  11      924.99      962.67     30.07 o 
  -3   6  11      780.71      881.17     26.70 o 
  -2   6  11      525.15      535.74     20.98 o 
  -1   6  11     1978.16     1947.68     46.61 o 
   0   6  11      889.15     1024.63     29.73 o 
   1   6  11      248.23      239.27     21.18 o 
   2   6  11      167.61      168.34     22.59 o 
   3   6  11     1217.94     1180.96     41.19 o 
   4   6  11       67.94       97.31     17.95 o 
   5   6  11     1417.86     1496.82     47.82 o 
   6   6  11        3.95      -16.34     16.61 o 
   7   6  11       50.90       25.90     19.44 o 
   8   6  11        9.54      -13.91     21.30 o 
   9   6  11        0.30      -14.51     32.44 o 
 -15   7  11      184.02      187.08     28.77 o 
 -14   7  11        2.15       14.28     20.17 o 
 -13   7  11      157.32      119.70     23.46 o 
 -12   7  11      109.98      110.20     21.36 o 
 -11   7  11      100.17       86.81     19.02 o 
 -10   7  11      168.54      152.48     20.55 o 
  -9   7  11      330.72      352.30     25.07 o 
  -8   7  11        2.94        2.20     12.15 o 
  -7   7  11      990.96     1020.24     34.28 o 
  -6   7  11       43.77       51.79     13.36 o 
  -5   7  11        0.46       -1.45      9.57 o 
  -4   7  11      138.39      121.25     14.11 o 
  -3   7  11       36.06       27.76     10.76 o 
  -2   7  11      126.79      142.08     14.46 o 
  -1   7  11       52.89      234.60     19.65 o 
   0   7  11        3.88        3.32      9.71 o 
   1   7  11       16.98        4.36     12.30 o 
   2   7  11      196.24      216.21     23.20 o 
   3   7  11      446.46      462.23     32.01 o 
   4   7  11      113.45      109.19     25.79 o 
   5   7  11      513.88      536.54     53.49 o 
   6   7  11       22.64       45.97     25.54 o 
   7   7  11      563.46      486.44     50.28 o 
   8   7  11        0.07      -44.04     29.36 o 
   9   7  11      603.05      633.99     73.51 o 
 -14   8  11        1.77      -21.60     24.69 o 
 -13   8  11       92.85       96.23     22.42 o 
 -12   8  11       32.61       24.93     19.23 o 
 -11   8  11      321.81      331.02     28.98 o 
 -10   8  11        1.39       32.33     15.54 o 
  -9   8  11       81.91       94.76     19.52 o 
  -8   8  11        1.73        9.64     16.80 o 
  -7   8  11      538.53      582.65     31.13 o 
  -6   8  11      309.62      398.59     23.00 o 
  -5   8  11      708.89      753.90     30.44 o 
  -4   8  11      436.22      441.64     23.96 o 
  -3   8  11      815.82      816.19     29.77 o 
  -2   8  11       73.52       76.72     15.91 o 
  -1   8  11     1312.88     1535.96     44.67 o 
   0   8  11        0.43       -1.28     12.41 o 
   1   8  11      584.89      657.29     40.33 o 
   2   8  11       77.30       51.86     19.51 o 
   3   8  11      627.23      745.89     44.07 o 
   4   8  11      624.87      586.00     41.51 o 
   5   8  11       44.03      135.01     31.35 o 
   6   8  11       50.46       41.79     27.38 o 
   7   8  11       55.19       37.11     35.12 o 
   8   8  11       18.16       32.61     35.98 o 
   9   8  11       29.64      -10.96     49.80 o 
 -14   9  11      181.45      241.52     39.32 o 
 -13   9  11       82.73      109.87     27.53 o 
 -12   9  11        2.78        1.39     19.70 o 
 -11   9  11       68.00       36.23     25.18 o 
 -10   9  11       72.12       73.61     21.64 o 
  -9   9  11      439.99      488.85     32.56 o 
  -8   9  11       88.21       90.40     23.89 o 
  -7   9  11      433.27      410.64     28.59 o 
  -6   9  11      843.44      862.84     41.68 o 
  -5   9  11      410.53      360.51     24.23 o 
  -4   9  11       63.24       21.13     13.09 o 
  -3   9  11       11.39        2.07     12.17 o 
  -2   9  11      144.62      167.82     19.44 o 
  -1   9  11      323.28      304.46     30.07 o 
   0   9  11      653.96      663.82     39.75 o 
   1   9  11       67.52       58.20     20.89 o 
   2   9  11       29.43        1.44     17.81 o 
   3   9  11      775.59      731.12     44.19 o 
   4   9  11      136.32      168.79     32.77 o 
   5   9  11      136.94       90.49     30.28 o 
   6   9  11       52.11       73.89     36.75 o 
   7   9  11      332.35      445.41     60.64 o 
   8   9  11        1.23        1.66     35.78 o 
 -13  10  11      205.05      229.03     37.89 o 
 -12  10  11       14.92        4.49     24.95 o 
 -11  10  11       12.38       28.07     23.26 o 
 -10  10  11       98.39      105.76     26.28 o 
  -9  10  11        1.54       13.40     21.54 o 
  -8  10  11      147.89      182.32     29.12 o 
  -7  10  11       19.78        8.66     14.36 o 
  -6  10  11      458.31      550.06     27.73 o 
  -5  10  11       27.63       28.00     17.44 o 
  -4  10  11     1476.30     1635.19     44.46 o 
  -3  10  11      478.47      545.20     27.97 o 
  -2  10  11      617.22      687.70     32.98 o 
  -1  10  11      376.62      386.88     24.89 o 
   0  10  11      312.70      302.25     21.44 o 
   1  10  11       10.57       10.54     18.92 o 
   2  10  11       28.82       -9.10     18.45 o 
   3  10  11       56.33       86.43     27.44 o 
   4  10  11      690.77      664.68     63.27 o 
   5  10  11        9.95        0.96     39.79 o 
   6  10  11       20.05        1.96     33.10 o 
   7  10  11      108.05      134.69     94.98 o 
 -12  11  11      359.45      273.60     39.70 o 
 -11  11  11       69.02       70.58     26.81 o 
 -10  11  11      383.47      383.96     43.61 o 
  -9  11  11       39.57       26.74     23.21 o 
  -8  11  11      187.38      168.01     27.31 o 
  -7  11  11      110.58      120.80     22.66 o 
  -6  11  11      719.52      766.22     35.47 o 
  -5  11  11      222.16      251.73     26.02 o 
  -4  11  11        3.55       24.99     15.98 o 
  -3  11  11       17.92       15.37     17.11 o 
  -2  11  11        3.89       -0.93     16.46 o 
  -1  11  11        0.42       40.06     17.88 o 
   0  11  11      141.63      153.14     21.56 o 
   1  11  11       93.84       92.35     28.88 o 
 -11  12  11       39.22       63.40     29.65 o 
 -10  12  11      123.86       90.76     28.28 o 
  -9  12  11       12.05       34.84     27.96 o 
  -8  12  11      204.53      191.90     26.43 o 
  -7  12  11       33.16        9.96     17.89 o 
  -6  12  11        3.37       25.47     20.19 o 
  -5  12  11        0.67       -1.16     18.00 o 
  -4  12  11      824.18      778.66     39.26 o 
  -3  12  11       43.97       24.93     19.79 o 
  -2  12  11      697.07      773.01     47.04 o 
  -1  12  11        1.65      -12.39     19.11 o 
   0  12  11      264.29      264.69     28.94 o 
   1  12  11      529.90      592.03     78.67 o 
 -10  13  11        0.64       42.81     27.34 o 
  -9  13  11        1.02      -20.84     21.41 o 
  -8  13  11       98.43      105.57     28.79 o 
  -7  13  11       24.52       -2.03     18.59 o 
  -6  13  11        0.24       -7.62     19.85 o 
  -5  13  11      217.21      218.93     28.61 o 
  -4  13  11        1.04       -6.50     17.47 o 
  -3  13  11        3.74       16.00     19.64 o 
  -2  13  11      144.57      128.14     27.89 o 
  -1  13  11      185.90      314.19     34.85 o 
   0  13  11        6.39       39.01     21.30 o 
   1  13  11       31.40       75.47     34.53 o 
  -9  14  11      124.30      135.12     37.45 o 
  -8  14  11       30.67        3.50     22.17 o 
  -7  14  11       10.21        8.53     21.02 o 
  -6  14  11        0.56       41.81     23.74 o 
  -5  14  11      231.81      255.68     46.83 o 
  -4  14  11       18.38       22.68     21.66 o 
  -3  14  11      525.31      529.10     57.12 o 
  -2  14  11      251.02      218.01     33.06 o 
  -1  14  11      123.62      134.37     29.48 o 
   0  14  11      197.69      187.37     31.76 o 
   1  14  11      221.78      277.88     35.57 o 
  -6  15  11       20.41       -1.33     23.94 o 
  -5  15  11       16.26       -3.20     22.90 o 
  -4  15  11        0.03       19.79     22.46 o 
  -3  15  11       86.65       96.50     29.74 o 
  -2  15  11       16.46        1.03     24.49 o 
  -1  15  11        4.30       47.47     27.01 o 
   0  15  11       36.48       36.33     31.58 o 
   1  15  11       75.08      121.02     31.44 o 
 -16   0  12       78.34       94.02     46.85 o 
 -14   0  12        3.14       -4.80     26.34 o 
 -12   0  12       68.23       80.85     36.74 o 
 -10   0  12       87.34      121.34     23.02 o 
  -8   0  12      572.13      567.50     35.82 o 
  -6   0  12     2574.18     2608.77    111.24 o 
  -4   0  12     2270.57     2154.33     69.99 o 
  -2   0  12      266.73      309.00     30.09 o 
   0   0  12      183.99      174.45     33.44 o 
   2   0  12        4.24        4.69     17.33 o 
   4   0  12      757.80      876.50     53.98 o 
   6   0  12        6.54      -15.34     20.63 o 
   8   0  12      292.71      295.18     42.04 o 
  10   0  12        0.34      -15.70     34.67 o 
 -16   1  12      132.00      138.21     36.01 o 
 -15   1  12       91.48       50.62     21.87 o 
 -14   1  12      178.80      173.10     35.81 o 
 -13   1  12      122.43       76.22     20.71 o 
 -12   1  12      220.41      237.48     29.06 o 
 -11   1  12       80.04       86.72     35.56 o 
 -10   1  12      188.22      179.09     19.63 o 
  -9   1  12       17.77        7.35     12.40 o 
  -8   1  12      167.43      150.13     16.26 o 
  -7   1  12      148.00      111.51     14.92 o 
  -6   1  12      558.12      543.40     23.31 o 
  -5   1  12       12.26       -2.41     10.16 o 
  -4   1  12      329.12      296.95     24.07 o 
  -3   1  12      156.46      171.38     16.83 o 
  -2   1  12      200.19      213.14     20.53 o 
  -1   1  12      579.75      513.15     39.87 o 
   0   1  12     1365.27     1325.17     49.18 o 
   1   1  12       10.58       16.93     12.34 o 
   2   1  12      414.88      446.49     27.75 o 
   3   1  12     2004.30     1939.05     57.54 o 
   4   1  12     1638.07     1502.02     48.88 o 
   5   1  12      822.33      829.69     40.50 o 
   6   1  12      409.84      384.90     29.96 o 
   7   1  12      109.91      125.95     22.50 o 
   8   1  12      135.40      141.10     30.90 o 
   9   1  12        8.55       30.41     19.93 o 
  10   1  12      214.62      195.78     41.44 o 
 -16   2  12        5.55       -2.59     20.36 o 
 -15   2  12        2.44       -9.33     19.58 o 
 -14   2  12        0.31       -2.09     18.42 o 
 -13   2  12       73.10      120.17     23.29 o 
 -12   2  12       43.24       -1.78     16.72 o 
 -11   2  12      868.90      952.39     46.66 o 
 -10   2  12        3.55       22.61     15.29 o 
  -9   2  12      370.08      335.45     23.13 o 
  -8   2  12      143.20      135.55     16.98 o 
  -7   2  12      120.92      123.46     14.72 o 
  -6   2  12      801.11      817.78     31.40 o 
  -5   2  12      765.11      773.49     28.46 o 
  -4   2  12     1042.52     1052.54     35.03 o 
  -3   2  12     1184.93     1054.12     34.45 o 
  -2   2  12      267.49      303.51     23.51 o 
  -1   2  12      667.81      613.34     35.59 o 
   0   2  12     1035.30      941.20     43.79 o 
   1   2  12      269.36      274.43     22.27 o 
   2   2  12       27.32       29.58     13.77 o 
   3   2  12     1659.05     1662.51     48.00 o 
   4   2  12      562.09      558.24     32.07 o 
   5   2  12       84.90       79.56     18.42 o 
   6   2  12       98.42       99.88     19.47 o 
   7   2  12        1.35      -12.78     15.92 o 
   8   2  12        3.72       -4.62     17.46 o 
   9   2  12       38.03       27.95     22.74 o 
 -15   3  12      300.07      351.58     33.52 o 
 -14   3  12       42.27       59.44     21.37 o 
 -13   3  12      232.16      234.86     26.87 o 
 -12   3  12        3.21       23.21     17.57 o 
 -11   3  12      126.92      113.76     20.64 o 
 -10   3  12      661.02      622.65     33.73 o 
  -9   3  12      341.78      305.61     30.52 o 
  -8   3  12      576.99      587.58     27.37 o 
  -7   3  12      333.58      378.47     27.23 o 
  -6   3  12       25.42       28.18     12.25 o 
  -5   3  12       46.79      105.05     21.89 o 
  -4   3  12       52.32       72.61     13.28 o 
  -3   3  12       50.49       43.19     13.09 o 
  -2   3  12      247.15      259.24     26.40 o 
  -1   3  12      323.35      285.67     44.48 o 
   0   3  12      217.20      221.78     25.32 o 
   1   3  12        5.93        9.17     11.39 o 
   2   3  12       14.50       22.15     13.37 o 
   3   3  12      675.31      648.20     32.58 o 
   4   3  12       32.27       23.86     15.33 o 
   5   3  12     1227.06     1165.87     44.52 o 
   6   3  12       21.42       -4.16     15.61 o 
   7   3  12      191.68      171.43     24.29 o 
   8   3  12        0.94      -24.96     17.84 o 
   9   3  12      172.36      213.70     34.86 o 
 -15   4  12       76.52      116.25     25.68 o 
 -14   4  12        3.27      -22.61     17.39 o 
 -13   4  12        7.75       -6.83     17.56 o 
 -12   4  12       47.48       49.25     19.28 o 
 -11   4  12      179.82      195.25     23.83 o 
 -10   4  12        0.03       -6.10     15.07 o 
  -9   4  12     1158.53     1231.76     43.22 o 
  -8   4  12       42.60       31.84     14.66 o 
  -7   4  12     1185.52     1287.21     36.67 o 
  -6   4  12      134.33      154.34     20.45 o 
  -5   4  12      889.44      847.54     58.45 o 
  -4   4  12       11.32       -0.44     10.55 o 
  -3   4  12      776.00      724.05     47.32 o 
  -2   4  12      452.95      498.97     34.90 o 
  -1   4  12      903.90      915.08     46.39 o 
   0   4  12       22.51       18.48     14.19 o 
   1   4  12      959.01     1005.75     37.56 o 
   2   4  12        0.09      -14.95     11.73 o 
   3   4  12      331.60      360.10     40.26 o 
   4   4  12      380.57      354.06     27.53 o 
   5   4  12      180.30      143.51     31.53 o 
   6   4  12      122.10      126.01     21.44 o 
   7   4  12        0.12        6.79     17.00 o 
   8   4  12        3.17       -1.12     20.00 o 
   9   4  12       31.15       40.86     26.11 o 
 -15   5  12      178.09      154.26     28.27 o 
 -14   5  12       51.59       20.58     21.20 o 
 -13   5  12       35.03       35.98     19.33 o 
 -12   5  12        6.16        3.21     18.06 o 
 -11   5  12       42.79       38.43     20.79 o 
 -10   5  12       80.91       75.06     19.12 o 
  -9   5  12       29.55       65.30     17.19 o 
  -8   5  12       53.37       59.57     16.19 o 
  -7   5  12      696.40      877.59     34.20 o 
  -6   5  12      129.58      132.20     15.87 o 
  -5   5  12       10.29       11.16     11.83 o 
  -4   5  12        6.62       24.05     11.76 o 
  -3   5  12      306.01      307.43     21.94 o 
  -2   5  12      576.85      694.36     56.64 o 
  -1   5  12        1.20      119.50     22.47 o 
   0   5  12       12.21       11.09     12.42 o 
   1   5  12      406.96      412.87     26.19 o 
   2   5  12        1.20       -5.97     12.09 o 
   3   5  12      293.65      292.31     28.66 o 
   4   5  12      129.18      136.13     20.54 o 
   5   5  12      376.96      359.00     35.77 o 
   6   5  12       89.23      125.08     21.68 o 
   7   5  12       75.12       85.27     22.71 o 
   8   5  12       27.32       21.12     21.54 o 
   9   5  12      362.12      422.10     44.46 o 
 -15   6  12       19.58      -11.40     21.34 o 
 -14   6  12       43.43       11.85     20.75 o 
 -13   6  12       13.59       14.55     18.23 o 
 -12   6  12      137.07      142.51     23.05 o 
 -11   6  12        0.86       16.85     16.90 o 
 -10   6  12      474.68      543.78     33.17 o 
  -9   6  12      333.12      405.35     32.04 o 
  -8   6  12      699.42      652.58     32.32 o 
  -7   6  12      229.55      186.54     20.24 o 
  -6   6  12      610.10      616.27     29.60 o 
  -5   6  12      599.26      678.14     29.95 o 
  -4   6  12      554.59      521.64     33.03 o 
  -3   6  12      394.39      393.32     26.73 o 
  -2   6  12     1235.81     1190.92     38.21 o 
  -1   6  12       41.22       65.70     14.68 o 
   0   6  12      113.22      153.79     18.86 o 
   1   6  12      581.79      580.31     30.64 o 
   2   6  12     1621.20     1681.95     48.27 o 
   3   6  12        0.88       29.70     15.28 o 
   4   6  12      535.46      637.05     34.56 o 
   5   6  12      170.41      148.46     21.84 o 
   6   6  12       70.53       18.64     21.44 o 
   7   6  12        3.46       11.20     20.62 o 
   8   6  12       22.17       58.53     31.88 o 
   9   6  12       16.07       12.25     40.06 o 
 -14   7  12      242.46      265.71     38.22 o 
 -13   7  12        0.04      -11.51     18.06 o 
 -12   7  12       34.66       15.72     18.35 o 
 -11   7  12       50.75       44.80     24.89 o 
 -10   7  12        5.26       -6.41     15.03 o 
  -9   7  12        0.16      -13.07     14.77 o 
  -8   7  12      372.70      403.92     28.06 o 
  -7   7  12       35.03        7.00     14.26 o 
  -6   7  12      229.15      185.31     22.16 o 
  -5   7  12        0.01       41.73     17.91 o 
  -4   7  12        0.49       -1.45     11.46 o 
  -3   7  12      560.10      538.77     23.30 o 
  -2   7  12      268.08      338.48     24.06 o 
  -1   7  12        5.12        0.18     12.39 o 
   0   7  12      324.84      384.17     29.32 o 
   1   7  12      190.61      148.26     22.25 o 
   2   7  12       54.69       60.54     26.09 o 
   3   7  12        1.22        9.11     18.12 o 
   4   7  12     1246.45     1201.24     56.18 o 
   5   7  12      175.93      203.67     35.74 o 
   6   7  12      267.25      264.98     40.90 o 
   7   7  12       67.37      116.37     34.28 o 
   8   7  12      568.84      649.27     74.53 o 
 -14   8  12       38.30       50.40     25.31 o 
 -13   8  12       17.38       -0.81     22.56 o 
 -12   8  12      134.90      196.03     29.70 o 
 -11   8  12        0.55       -4.55     18.89 o 
 -10   8  12      350.97      392.98     34.05 o 
  -9   8  12        5.27       -4.92     16.97 o 
  -8   8  12     1032.16     1032.78     45.05 o 
  -7   8  12      622.78      609.15     35.65 o 
  -6   8  12      559.61      591.56     38.90 o 
  -5   8  12        0.33      -11.26     13.75 o 
  -4   8  12      371.89      440.26     26.16 o 
  -3   8  12        5.76        0.87     13.65 o 
  -2   8  12     1298.66     1394.15     43.10 o 
  -1   8  12      111.71       64.60     17.98 o 
   0   8  12      640.30      609.38     40.12 o 
   1   8  12       15.86        9.95     24.62 o 
   2   8  12      533.64      519.97     47.89 o 
   3   8  12      401.55      449.55     38.36 o 
   4   8  12        2.07       -1.40     24.50 o 
   5   8  12        1.92       29.73     37.28 o 
   6   8  12       30.53       17.27     26.93 o 
   7   8  12       42.43       22.14     45.98 o 
   8   8  12        2.57       -0.09     36.73 o 
 -13   9  12      174.04      132.61     29.04 o 
 -12   9  12       36.40       33.47     24.35 o 
 -11   9  12        0.49      -17.53     18.09 o 
 -10   9  12       71.32       42.27     20.48 o 
  -9   9  12       56.01       31.22     19.84 o 
  -8   9  12      208.79      181.84     24.87 o 
  -7   9  12       17.95       47.73     18.64 o 
  -6   9  12       28.95       27.02     16.20 o 
  -5   9  12        1.57       -6.34     14.64 o 
  -4   9  12      465.00      464.60     29.08 o 
  -3   9  12        5.70        4.97     16.20 o 
  -2   9  12      292.08      313.99     24.62 o 
  -1   9  12      468.31      460.83     29.51 o 
   0   9  12       94.24       84.12     21.81 o 
   1   9  12      583.04      615.54     41.96 o 
   2   9  12        4.23      -14.66     18.27 o 
   3   9  12      259.02      208.75     30.17 o 
   4   9  12      655.59      759.01     57.51 o 
   5   9  12       92.91      112.46     32.39 o 
   6   9  12      246.27      221.79     64.59 o 
   7   9  12       32.79        1.22     35.89 o 
 -12  10  12       93.12      167.84     40.47 o 
 -11  10  12       24.98       22.60     25.21 o 
 -10  10  12       54.25       31.17     24.12 o 
  -9  10  12       94.46      116.51     27.45 o 
  -8  10  12        1.59       -1.29     20.12 o 
  -7  10  12      669.28      705.47     45.10 o 
  -6  10  12       11.96       25.34     17.14 o 
  -5  10  12      334.83      351.18     27.75 o 
  -4  10  12       19.33       15.87     16.52 o 
  -3  10  12      898.55      949.33     38.80 o 
  -2  10  12      508.01      522.30     31.00 o 
  -1  10  12      432.24      441.41     29.69 o 
   0  10  12       36.20       28.31     19.66 o 
   1  10  12      310.59      338.85     35.18 o 
   2  10  12        2.25       -6.42     19.91 o 
   3  10  12        1.12       32.54     25.26 o 
   4  10  12        2.78       15.74     25.87 o 
   5  10  12       25.64       55.25     37.01 o 
   6  10  12       21.03       24.82     36.70 o 
 -12  11  12       36.81       45.38     28.57 o 
 -11  11  12       31.17        9.08     24.73 o 
 -10  11  12       29.14       42.29     25.77 o 
  -9  11  12      156.38      194.72     31.85 o 
  -8  11  12        8.13       -9.67     20.06 o 
  -7  11  12      127.23      113.54     25.37 o 
  -6  11  12       22.65        4.79     19.09 o 
  -5  11  12        9.62      -25.50     17.00 o 
  -4  11  12       32.95       44.72     20.40 o 
  -3  11  12      112.82       93.93     24.60 o 
  -2  11  12       38.01       67.43     20.36 o 
  -1  11  12      129.96      164.12     25.47 o 
   0  11  12       25.16       12.13     30.95 o 
   1  11  12      175.33      181.52     44.15 o 
   2  11  12      388.87      369.04     80.80 o 
 -10  12  12        9.39       36.97     27.27 o 
  -9  12  12       91.52      125.48     29.54 o 
  -8  12  12       40.57       43.73     25.75 o 
  -7  12  12      181.97       94.24     25.98 o 
  -6  12  12       91.08       83.25     24.12 o 
  -5  12  12       70.80       89.42     24.78 o 
  -4  12  12       34.37       35.16     20.62 o 
  -3  12  12      298.85      274.22     34.91 o 
  -2  12  12       18.86       34.01     23.18 o 
  -1  12  12      374.88      357.94     29.96 o 
   0  12  12      159.41       62.11     83.02 o 
  -9  13  12        3.70       24.81     26.03 o 
  -8  13  12       31.24       33.72     24.29 o 
  -7  13  12        0.19       -4.78     20.95 o 
  -6  13  12       12.93        7.78     22.25 o 
  -5  13  12      100.60      109.95     25.31 o 
  -4  13  12        1.23       23.51     22.90 o 
  -3  13  12       22.41       40.45     24.26 o 
  -2  13  12       33.21       38.11     24.20 o 
  -1  13  12       23.54       49.11     22.81 o 
   0  13  12        1.16       13.03     37.14 o 
  -7  14  12       12.35       26.32     24.47 o 
  -6  14  12       35.36      -16.79     21.89 o 
  -5  14  12       61.12       47.75     25.21 o 
  -4  14  12      417.45      442.36     43.87 o 
  -3  14  12      201.24      260.67     37.36 o 
  -2  14  12      215.70      201.44     34.73 o 
  -1  14  12        3.36        4.28     23.48 o 
   0  14  12       76.45       37.90     52.35 o 
  -3  15  12        2.77       25.38     27.69 o 
 -15   0  13       45.24       41.49     31.09 o 
 -13   0  13      258.06      302.39     42.58 o 
 -11   0  13       80.22      102.54     43.28 o 
  -9   0  13      674.94      676.35     46.65 o 
  -7   0  13     2534.08     2469.41     68.94 o 
  -5   0  13     1887.49     1804.19     66.25 o 
  -3   0  13       97.48       90.66     22.44 o 
  -1   0  13      564.58      596.69     60.39 o 
   1   0  13     2677.86     2574.08     85.70 o 
   3   0  13      121.16      331.29     39.97 o 
   5   0  13       39.68       24.44     23.57 o 
   7   0  13       69.00       71.59     29.28 o 
   9   0  13        0.94       27.99     29.89 o 
 -15   1  13       22.79       21.72     21.80 o 
 -14   1  13       77.70      112.29     24.25 o 
 -13   1  13      143.60      179.55     25.35 o 
 -12   1  13       58.03       13.09     17.70 o 
 -11   1  13       64.26       61.46     18.47 o 
 -10   1  13       34.52       18.14     13.46 o 
  -9   1  13       76.81       64.99     14.51 o 
  -8   1  13       21.73       17.74     11.91 o 
  -7   1  13       30.82       44.97     12.92 o 
  -6   1  13        0.28        6.54     11.79 o 
  -5   1  13      742.00      740.59     35.23 o 
  -4   1  13       59.54       56.89     14.52 o 
  -3   1  13      508.89      567.43     32.91 o 
  -2   1  13     1229.76     1179.63     64.18 o 
  -1   1  13      288.35      213.65     25.27 o 
   0   1  13     1163.42     1226.65     48.49 o 
   1   1  13      938.38      799.31     37.47 o 
   2   1  13      868.83      873.47     37.79 o 
   3   1  13     1147.94     1156.28     43.53 o 
   4   1  13      109.27       80.87     18.41 o 
   5   1  13     1111.53     1181.20     53.43 o 
   6   1  13      485.27      462.46     40.40 o 
   7   1  13       72.77       88.14     21.73 o 
   8   1  13       21.48       37.25     19.96 o 
   9   1  13       66.41       66.73     23.72 o 
 -15   2  13       22.84       -5.13     20.55 o 
 -14   2  13       20.67       35.18     20.11 o 
 -13   2  13       78.60       81.58     22.79 o 
 -12   2  13      201.56      167.52     28.70 o 
 -11   2  13        4.65       -2.12     16.22 o 
 -10   2  13       47.26       54.41     18.58 o 
  -9   2  13      225.42      242.90     22.06 o 
  -8   2  13      339.80      367.91     22.26 o 
  -7   2  13      891.40      949.52     30.75 o 
  -6   2  13       19.93        1.31     12.05 o 
  -5   2  13      618.96      622.80     35.05 o 
  -4   2  13      538.38      570.07     31.97 o 
  -3   2  13      402.53      496.07     30.86 o 
  -2   2  13      182.74      178.13     23.06 o 
  -1   2  13       84.82       88.88     19.68 o 
   0   2  13      241.16      177.77     28.26 o 
   1   2  13      292.90      262.26     23.08 o 
   2   2  13      243.93      276.38     23.74 o 
   3   2  13      117.14      116.93     19.62 o 
   4   2  13       21.05       24.84     16.48 o 
   5   2  13      318.00      375.18     31.06 o 
   6   2  13        9.48        5.95     16.84 o 
   7   2  13        0.04       -5.63     17.23 o 
   8   2  13       23.60        5.99     19.26 o 
   9   2  13      150.75      140.42     29.63 o 
 -15   3  13       35.21       46.63     23.24 o 
 -14   3  13      114.54      115.81     28.32 o 
 -13   3  13        0.03        1.26     17.39 o 
 -12   3  13        8.17      -14.14     17.01 o 
 -11   3  13       23.31       32.28     17.11 o 
 -10   3  13        8.98       -7.63     16.44 o 
  -9   3  13       89.99       78.24     18.06 o 
  -8   3  13        9.21        0.67     12.46 o 
  -7   3  13      175.60      165.56     16.95 o 
  -6   3  13       25.47       19.95     12.81 o 
  -5   3  13       67.18       56.09     14.69 o 
  -4   3  13       54.86       64.24     15.71 o 
  -3   3  13       17.64       28.73     14.35 o 
  -2   3  13      532.61      486.11     34.03 o 
  -1   3  13      175.30      216.97     26.39 o 
   0   3  13      107.33       69.97     15.66 o 
   1   3  13        1.09       -4.74     12.09 o 
   2   3  13      508.56      478.30     36.06 o 
   3   3  13        0.73        3.65     14.27 o 
   4   3  13      654.68      678.65     50.34 o 
   5   3  13       70.91       38.04     18.04 o 
   6   3  13      265.80      235.35     25.99 o 
   7   3  13      154.60      173.55     25.86 o 
   8   3  13      212.98      223.66     41.65 o 
 -15   4  13        9.60       14.21     21.31 o 
 -14   4  13      181.85      164.39     26.84 o 
 -13   4  13        9.32       21.54     19.44 o 
 -12   4  13      398.17      401.81     32.06 o 
 -11   4  13       78.65       56.98     19.03 o 
 -10   4  13      532.34      575.28     34.11 o 
  -9   4  13       62.46       60.95     18.22 o 
  -8   4  13     1342.85     1333.07     66.75 o 
  -7   4  13        0.16        6.74     13.66 o 
  -6   4  13      937.45      896.51     35.30 o 
  -5   4  13       23.16        6.71     11.67 o 
  -4   4  13      417.14      354.72     24.15 o 
  -3   4  13       34.00       19.79     14.18 o 
  -2   4  13      603.02      652.16     45.00 o 
  -1   4  13        3.78      -12.31     14.87 o 
   0   4  13      421.12      478.52     29.06 o 
   1   4  13      566.39      524.02     30.90 o 
   2   4  13      613.14      603.71     33.05 o 
   3   4  13       58.53       51.17     20.35 o 
   4   4  13       52.98       23.45     25.27 o 
   5   4  13      123.58      118.20     21.81 o 
   6   4  13       97.12       82.91     20.26 o 
   7   4  13       31.46        2.91     18.48 o 
   8   4  13      129.07       92.96     27.08 o 
 -15   5  13       78.28       59.31     24.46 o 
 -14   5  13      123.80       86.00     23.71 o 
 -13   5  13        0.18       -2.17     18.74 o 
 -12   5  13       30.81       25.01     19.35 o 
 -11   5  13       21.63        7.35     17.42 o 
 -10   5  13      227.02      188.46     23.73 o 
  -9   5  13        7.08        6.92     15.25 o 
  -8   5  13      441.62      515.75     30.48 o 
  -7   5  13       58.22       41.33     15.78 o 
  -6   5  13       50.03       45.78     14.70 o 
  -5   5  13       87.82      112.05     15.75 o 
  -4   5  13       10.65        9.40     12.31 o 
  -3   5  13      341.47      410.14     39.11 o 
  -2   5  13       19.18       68.93     15.98 o 
  -1   5  13       46.61       66.75     30.32 o 
   0   5  13      473.05      469.05     28.94 o 
   1   5  13       39.99       52.60     15.99 o 
   2   5  13      733.75      728.80     36.17 o 
   3   5  13      240.65      230.13     23.92 o 
   4   5  13      375.27      355.17     29.28 o 
   5   5  13       76.95       36.49     18.49 o 
   6   5  13       48.00       30.90     19.44 o 
   7   5  13       26.73        9.19     21.21 o 
   8   5  13       84.65      100.00     27.81 o 
 -14   6  13       49.35       84.00     28.42 o 
 -13   6  13       70.62       52.31     21.36 o 
 -12   6  13        9.23        9.55     18.03 o 
 -11   6  13      155.56      120.89     22.90 o 
 -10   6  13       98.39       69.51     19.86 o 
  -9   6  13      146.36      131.48     22.71 o 
  -8   6  13       37.46       70.83     17.97 o 
  -7   6  13      665.62      787.52     39.31 o 
  -6   6  13      173.76      173.50     19.94 o 
  -5   6  13      167.50      147.32     18.81 o 
  -4   6  13       64.11       30.95     17.36 o 
  -3   6  13      191.56      277.98     25.26 o 
  -2   6  13      310.29      370.54     44.33 o 
  -1   6  13        2.27       -4.22     16.73 o 
   0   6  13      351.99      371.62     26.56 o 
   1   6  13      996.21      952.39     39.35 o 
   2   6  13       83.73       38.91     16.83 o 
   3   6  13       19.94      156.63     21.37 o 
   4   6  13       78.01       48.15     21.17 o 
   5   6  13        1.69        5.40     16.99 o 
   6   6  13        6.57       -1.07     23.02 o 
   7   6  13       13.89       -0.09     28.42 o 
   8   6  13      145.86      137.67     37.69 o 
 -14   7  13       33.15        4.73     21.67 o 
 -13   7  13       23.42       24.08     20.84 o 
 -12   7  13       16.52       30.13     19.86 o 
 -11   7  13       16.21        1.55     17.86 o 
 -10   7  13      101.71       82.63     20.01 o 
  -9   7  13       14.57       28.33     16.68 o 
  -8   7  13      137.65       92.23     18.48 o 
  -7   7  13       71.91       99.87     20.78 o 
  -6   7  13      248.05      274.06     30.87 o 
  -5   7  13       38.75       23.46     14.22 o 
  -4   7  13      120.14      144.84     17.60 o 
  -3   7  13      462.38      517.35     32.10 o 
  -2   7  13        5.29       23.88     14.89 o 
  -1   7  13      525.57      471.32     42.64 o 
   0   7  13      247.50      197.70     27.88 o 
   1   7  13      565.69      525.36     45.52 o 
   2   7  13       66.34       78.46     23.31 o 
   3   7  13      536.41      603.49     44.35 o 
   4   7  13      251.90      220.92     31.92 o 
   5   7  13      245.55      216.27     62.02 o 
   6   7  13       37.32       54.37     37.06 o 
   7   7  13      222.30      290.07     45.59 o 
 -13   8  13       72.38       55.46     25.84 o 
 -12   8  13        7.63        3.27     21.17 o 
 -11   8  13      104.06      114.03     25.36 o 
 -10   8  13        1.15        4.29     19.14 o 
  -9   8  13      457.75      491.95     36.76 o 
  -8   8  13      185.69      200.57     30.53 o 
  -7   8  13     1251.10     1224.68     54.62 o 
  -6   8  13      322.21      315.32     37.28 o 
  -5   8  13       58.41      115.47     23.54 o 
  -4   8  13        4.15       21.12     17.10 o 
  -3   8  13      567.53      593.19     43.76 o 
  -2   8  13       29.52       37.98     17.63 o 
  -1   8  13      385.57      355.15     33.82 o 
   0   8  13       19.91       29.50     19.53 o 
   1   8  13      306.34      329.22     33.93 o 
   2   8  13       84.98       66.08     23.75 o 
   3   8  13       17.97       38.01     23.24 o 
   4   8  13      353.63      303.48     42.60 o 
   5   8  13        1.77       -3.52     25.60 o 
   6   8  13        0.45       26.01     28.52 o 
   7   8  13       41.88       51.65     32.60 o 
 -13   9  13        3.53      -20.02     22.77 o 
 -12   9  13       52.31        0.46     22.56 o 
 -11   9  13       28.47       20.41     22.65 o 
 -10   9  13        1.03      -14.22     19.41 o 
  -9   9  13       79.87       75.50     21.89 o 
  -8   9  13       64.43       75.63     24.28 o 
  -7   9  13       19.23        9.14     19.52 o 
  -6   9  13        4.65      -11.27     18.02 o 
  -5   9  13      100.98       56.74     19.53 o 
  -4   9  13       54.55       72.36     19.46 o 
  -3   9  13      219.80      291.49     28.58 o 
  -2   9  13      331.39      355.68     50.31 o 
  -1   9  13      231.52      177.95     28.10 o 
   0   9  13      387.20      414.15     37.55 o 
   1   9  13       62.10       12.13     21.31 o 
   2   9  13      235.34      246.17     32.63 o 
   3   9  13      152.01      146.86     29.41 o 
   4   9  13      317.76      313.62     54.63 o 
   5   9  13      595.70      596.37     56.13 o 
   6   9  13      172.93      214.65     59.39 o 
 -12  10  13       16.72       -0.91     27.02 o 
 -11  10  13       35.26       14.99     24.89 o 
 -10  10  13       41.49       54.46     26.86 o 
  -9  10  13       24.50       22.34     22.59 o 
  -8  10  13      279.77      258.69     34.19 o 
  -7  10  13       23.25       44.75     23.46 o 
  -6  10  13     1266.13     1363.13     53.11 o 
  -5  10  13       58.39       71.70     19.77 o 
  -4  10  13      564.43      638.70     38.24 o 
  -3  10  13      188.77      177.32     25.19 o 
  -2  10  13      496.69      553.80     40.20 o 
  -1  10  13       19.36       29.39     21.26 o 
   0  10  13       31.72       42.28     22.87 o 
   1  10  13       33.72       37.59     22.36 o 
   2  10  13        4.25        9.49     21.07 o 
   3  10  13       10.09       20.05     27.28 o 
   4  10  13        7.91       19.07     28.60 o 
   5  10  13        0.63      -23.03     34.91 o 
 -11  11  13        2.60       16.66     26.79 o 
 -10  11  13       13.62      -29.25     23.12 o 
  -9  11  13        5.47       -4.28     29.11 o 
  -8  11  13       76.78      101.23     40.43 o 
  -7  11  13       40.26       23.38     28.11 o 
  -6  11  13       12.44       27.64     21.06 o 
  -5  11  13        3.59       16.66     20.16 o 
  -4  11  13      510.40      512.22     50.29 o 
  -3  11  13      117.53      135.27     27.43 o 
  -2  11  13      349.61      435.85     43.29 o 
  -1  11  13        0.34        8.02     32.34 o 
   0  11  13      275.48      272.85     50.01 o 
   1  11  13       48.97       62.99     39.29 o 
   2  11  13      242.69      328.72     92.47 o 
   3  11  13      186.45      240.73     50.11 o 
   4  11  13      596.71      621.27     97.62 o 
 -10  12  13       45.98       35.90     27.87 o 
  -9  12  13       18.89       11.52     29.51 o 
  -8  12  13      156.44      208.41     40.62 o 
  -7  12  13       45.91       26.21     23.80 o 
  -6  12  13      128.33      100.95     26.16 o 
  -5  12  13        0.72       19.32     20.71 o 
  -4  12  13       70.17       48.70     25.49 o 
  -3  12  13        0.38       18.92     24.54 o 
  -2  12  13      133.85       93.25     33.27 o 
  -1  12  13       74.37       96.41     41.30 o 
   0  12  13      228.41      296.22     53.49 o 
  -8  13  13        1.40        3.06     30.02 o 
  -7  13  13        6.82       21.65     24.22 o 
  -6  13  13      131.44      182.93     31.02 o 
  -5  13  13       54.92       88.75     29.27 o 
  -4  13  13      211.40      237.18     35.82 o 
  -3  13  13       53.08      127.76     49.45 o 
  -2  13  13        0.64       14.12     24.62 o 
  -1  13  13       18.64        7.58     35.36 o 
   0  13  13        3.38       64.83     57.08 o 
  -5  14  13      272.94      310.02     40.94 o 
  -4  14  13        8.42       41.17     27.87 o 
  -3  14  13      161.61      128.89     32.50 o 
  -2  14  13        5.45       19.08     31.05 o 
 -14   0  14      241.71      296.22     55.16 o 
 -12   0  14       52.26       31.52     26.84 o 
 -10   0  14       26.41       28.94     20.13 o 
  -8   0  14      476.56      493.27     36.07 o 
  -6   0  14     2432.52     2386.55    135.17 o 
  -4   0  14      237.92      259.15     40.21 o 
  -2   0  14     2781.64     2824.76    110.96 o 
   0   0  14     1327.50     1167.27     60.90 o 
   2   0  14        8.64       67.03     24.61 o 
   4   0  14      127.74      172.29     39.95 o 
   6   0  14        5.24       33.71     27.89 o 
   8   0  14       15.35       26.94     30.45 o 
 -15   1  14       57.19       32.15     22.28 o 
 -14   1  14       11.86       43.75     21.74 o 
 -13   1  14       64.22       51.59     20.98 o 
 -12   1  14       87.57      102.38     21.91 o 
 -11   1  14       34.23        5.09     15.43 o 
 -10   1  14       39.58       45.54     14.90 o 
  -9   1  14        0.86       20.58     13.39 o 
  -8   1  14       23.45       -2.04     12.42 o 
  -7   1  14        0.08      -17.47     12.84 o 
  -6   1  14       11.39        6.75     13.48 o 
  -5   1  14      132.01      134.03     18.49 o 
  -4   1  14      827.80      854.73     38.73 o 
  -3   1  14      316.47      335.53     52.53 o 
  -2   1  14     1086.07     1143.79     62.99 o 
  -1   1  14      578.41      618.21     40.15 o 
   0   1  14     1759.95     1757.13     69.19 o 
   1   1  14       36.43       23.41     15.06 o 
   2   1  14      563.38      605.86     34.28 o 
   3   1  14      102.86       93.99     19.55 o 
   4   1  14      354.53      318.70     29.25 o 
   5   1  14      101.31       68.43     19.76 o 
   6   1  14      250.94      250.22     28.48 o 
   7   1  14       63.44       44.87     21.24 o 
   8   1  14       37.05       31.24     22.07 o 
 -15   2  14        8.47       25.40     22.34 o 
 -14   2  14      188.66      227.45     29.16 o 
 -13   2  14        3.44        3.50     18.81 o 
 -12   2  14      236.49      191.65     25.37 o 
 -11   2  14      203.33      244.38     27.31 o 
 -10   2  14      126.46      139.00     20.03 o 
  -9   2  14      353.34      383.85     24.98 o 
  -8   2  14       77.92       79.87     16.68 o 
  -7   2  14      803.67      806.11     32.80 o 
  -6   2  14     1164.10     1015.07     50.44 o 
  -5   2  14       85.30       46.46     15.43 o 
  -4   2  14       33.95       31.50     15.95 o 
  -3   2  14      165.36      164.10     27.84 o 
  -2   2  14      102.12       82.45     20.77 o 
  -1   2  14      552.65      548.60     53.69 o 
   0   2  14      518.19      461.86     35.74 o 
   1   2  14      275.69      298.34     25.66 o 
   2   2  14        1.35        8.83     14.47 o 
   3   2  14        5.97        1.93     15.74 o 
   4   2  14        5.16       12.19     16.85 o 
   5   2  14      416.89      349.17     30.72 o 
   6   2  14        0.47       14.80     18.67 o 
   7   2  14        0.42       12.33     19.57 o 
   8   2  14       14.83       20.99     21.35 o 
 -15   3  14       35.91       18.48     23.09 o 
 -14   3  14        0.35      -18.72     20.52 o 
 -13   3  14        9.03       -4.09     18.85 o 
 -12   3  14       78.21       34.12     19.60 o 
 -11   3  14        5.66        9.74     17.46 o 
 -10   3  14        5.04        8.04     16.63 o 
  -9   3  14        0.57       13.56     15.99 o 
  -8   3  14       85.33       75.01     18.30 o 
  -7   3  14       99.49      106.45     17.65 o 
  -6   3  14      401.81      451.58     28.28 o 
  -5   3  14      635.15      655.78     31.87 o 
  -4   3  14      104.94      108.49     19.85 o 
  -3   3  14      247.52      291.93     30.10 o 
  -2   3  14       39.02       41.55     22.52 o 
  -1   3  14       60.10       59.44     26.24 o 
   0   3  14       98.63      136.71     35.92 o 
   1   3  14      833.18      873.21     39.33 o 
   2   3  14       48.88       11.37     15.09 o 
   3   3  14      906.29      875.43     41.01 o 
   4   3  14       25.76        1.97     16.86 o 
   5   3  14      186.66      158.60     24.39 o 
   6   3  14      203.97      217.74     27.44 o 
   7   3  14      295.05      302.02     31.43 o 
 -14   4  14        4.02       -0.76     21.35 o 
 -13   4  14      189.05      187.40     35.67 o 
 -12   4  14        1.94       -2.35     18.18 o 
 -11   4  14      267.81      273.64     30.13 o 
 -10   4  14      127.32      100.38     20.59 o 
  -9   4  14      734.89      778.73     39.62 o 
  -8   4  14      111.25      110.69     22.05 o 
  -7   4  14      995.04     1016.33     36.98 o 
  -6   4  14      209.53      190.02     21.41 o 
  -5   4  14      154.97      161.64     19.70 o 
  -4   4  14       97.48       86.67     18.11 o 
  -3   4  14        7.24       41.03     17.29 o 
  -2   4  14      292.90      247.47     29.35 o 
  -1   4  14      249.79      268.64     34.74 o 
   0   4  14      786.77      733.44     36.11 o 
   1   4  14      624.09      640.48     35.24 o 
   2   4  14        7.00       -4.11     14.99 o 
   3   4  14        5.53        0.03     16.08 o 
   4   4  14        3.98       11.57     16.93 o 
   5   4  14      120.32       77.92     20.73 o 
   6   4  14      250.32      144.16     25.40 o 
   7   4  14       22.02        8.94     22.68 o 
 -14   5  14       12.27       18.81     23.69 o 
 -13   5  14        5.11      -15.44     19.39 o 
 -12   5  14       23.27       23.40     19.33 o 
 -11   5  14        0.00        9.29     18.09 o 
 -10   5  14       16.15        9.95     16.94 o 
  -9   5  14      174.62      181.76     25.23 o 
  -8   5  14      205.23      299.70     29.18 o 
  -7   5  14      166.14      189.46     22.15 o 
  -6   5  14      512.08      481.85     27.25 o 
  -5   5  14       72.81       49.73     16.45 o 
  -4   5  14      148.91      194.78     23.64 o 
  -3   5  14      259.96      309.78     31.82 o 
  -2   5  14      155.08      170.28     37.29 o 
  -1   5  14      148.07      160.36     25.77 o 
   0   5  14      246.93      259.38     26.67 o 
   1   5  14      617.00      633.77     34.97 o 
   2   5  14      164.51      120.47     20.85 o 
   3   5  14      566.07      511.33     33.87 o 
   4   5  14        2.18       -0.96     16.47 o 
   5   5  14      602.75      586.26     37.83 o 
   6   5  14      208.18      146.50     25.64 o 
   7   5  14        1.78       36.22     24.75 o 
 -14   6  14       53.85       47.06     23.39 o 
 -13   6  14        1.76      -27.60     18.86 o 
 -12   6  14       34.93       32.95     20.59 o 
 -11   6  14       35.31       26.78     19.07 o 
 -10   6  14      398.54      373.58     56.17 o 
  -9   6  14      128.86      172.00     30.52 o 
  -8   6  14      578.38      667.10     48.36 o 
  -7   6  14        3.79       10.55     17.04 o 
  -6   6  14       44.88       37.57     16.59 o 
  -5   6  14      132.35      136.71     19.76 o 
  -4   6  14       45.66      155.34     21.17 o 
  -3   6  14      394.80      437.83     31.69 o 
  -2   6  14       21.06       10.02     18.54 o 
  -1   6  14       52.65       47.18     18.55 o 
   0   6  14      259.88      239.36     24.39 o 
   1   6  14       96.55      137.82     21.26 o 
   2   6  14        4.80       21.82     16.90 o 
   3   6  14       52.78       40.17     18.90 o 
   4   6  14        3.56       10.36     18.16 o 
   5   6  14      163.72      149.02     27.06 o 
   6   6  14       38.95       37.01     30.69 o 
 -13   7  14       36.16       24.81     21.73 o 
 -12   7  14        2.46      -19.14     18.54 o 
 -11   7  14       55.60       34.60     18.80 o 
 -10   7  14       30.27       15.12     17.63 o 
  -9   7  14       13.24       12.05     21.05 o 
  -8   7  14       92.34       92.06     22.40 o 
  -7   7  14       14.39       -4.01     16.76 o 
  -6   7  14       98.83      118.04     21.47 o 
  -5   7  14        3.98       37.84     17.78 o 
  -4   7  14      332.10      343.41     33.92 o 
  -3   7  14       36.72       10.37     19.48 o 
  -2   7  14      547.21      590.81     49.60 o 
  -1   7  14       39.52       19.07     19.93 o 
   0   7  14      497.62      480.51     40.40 o 
   1   7  14       35.42       35.00     21.93 o 
   2   7  14      285.26      261.36     36.80 o 
   3   7  14      286.05      237.84     52.38 o 
   4   7  14      179.89      137.17     42.79 o 
   5   7  14      122.97      174.58     40.28 o 
   6   7  14      175.34      146.80     43.43 o 
 -12   8  14       44.05        8.20     22.22 o 
 -11   8  14        6.98        8.03     22.24 o 
 -10   8  14      147.18       55.03     22.89 o 
  -9   8  14       26.93       46.79     23.80 o 
  -8   8  14      522.25      650.89     46.29 o 
  -7   8  14       88.28       47.54     23.34 o 
  -6   8  14      566.54      562.58     44.39 o 
  -5   8  14      194.71      292.11     37.33 o 
  -4   8  14       27.58       77.66     22.96 o 
  -3   8  14        6.38       18.34     19.74 o 
  -2   8  14      104.75       69.45     27.65 o 
  -1   8  14       46.36       39.51     21.52 o 
   0   8  14      189.15      216.11     37.38 o 
   1   8  14        1.87       12.03     21.16 o 
   2   8  14      177.38      210.81     32.19 o 
   3   8  14        8.06      -12.03     21.35 o 
   4   8  14      201.46      202.35     39.29 o 
   5   8  14        7.42        3.17     28.23 o 
 -12   9  14       27.92        6.75     23.69 o 
 -11   9  14        2.89      -11.11     20.79 o 
 -10   9  14        0.26        3.73     23.70 o 
  -9   9  14       26.76       37.35     24.91 o 
  -8   9  14        0.77       -5.63     21.35 o 
  -7   9  14        0.18       31.08     21.98 o 
  -6   9  14       65.11       80.94     27.19 o 
  -5   9  14       14.16      -30.56     20.37 o 
  -4   9  14      300.39      320.35     39.65 o 
  -3   9  14      331.56      422.57     43.41 o 
  -2   9  14      298.05      333.64     49.57 o 
  -1   9  14      270.97      238.89     32.91 o 
   0   9  14      189.47      206.09     31.48 o 
   1   9  14      648.53      677.29     48.38 o 
   2   9  14      463.41      484.03     44.97 o 
   3   9  14       30.73       11.12     24.65 o 
   4   9  14      428.77      433.49     54.22 o 
   5   9  14      379.00      422.58     52.04 o 
 -11  10  14       31.45      -11.77     25.61 o 
 -10  10  14        3.43       51.11     33.10 o 
  -9  10  14      322.82      352.72     39.85 o 
  -8  10  14       30.59       36.47     24.27 o 
  -7  10  14      194.25      142.61     29.42 o 
  -6  10  14       94.60       45.63     23.26 o 
  -5  10  14      840.00      789.52     48.79 o 
  -4  10  14       35.00       20.40     26.25 o 
  -3  10  14      290.08      328.97     31.88 o 
  -2  10  14       17.54       18.64     21.95 o 
  -1  10  14       54.77       49.75     23.92 o 
   0  10  14       20.22        4.56     22.42 o 
   1  10  14        0.13        6.32     23.16 o 
   2  10  14        3.09       -1.57     23.24 o 
   3  10  14       23.72        8.45     29.19 o 
   4  10  14       21.40       25.23     30.89 o 
 -10  11  14        2.00       12.08     32.26 o 
  -9  11  14        7.58        9.97     30.44 o 
  -8  11  14       10.97       13.14     28.94 o 
  -7  11  14       96.94      100.39     58.49 o 
  -6  11  14       17.49       63.12     29.18 o 
  -5  11  14        9.13       39.77     26.09 o 
  -4  11  14      155.02      128.74     42.33 o 
  -3  11  14      893.21     1089.89     67.90 o 
  -2  11  14        2.53       -5.29     31.20 o 
  -1  11  14      269.58      207.05     53.77 o 
   0  11  14        3.00      -26.06     34.04 o 
   1  11  14      438.82      524.44     53.70 o 
   2  11  14      125.72      141.99     82.45 o 
   3  11  14       32.16       93.85     42.80 o 
  -8  12  14        4.04       12.03     31.36 o 
  -7  12  14      157.81      120.86     35.13 o 
  -6  12  14        0.98       27.53     27.61 o 
  -5  12  14      124.91      164.41     33.55 o 
  -4  12  14       10.79       18.18     29.09 o 
  -3  12  14       33.62        3.66     29.91 o 
  -2  12  14        3.64       19.00     54.34 o 
  -1  12  14      157.68      179.87     49.80 o 
   0  12  14       27.74        3.16     53.68 o 
   1  12  14        5.07       -3.12     51.41 o 
  -6  13  14      240.36      248.74     38.57 o 
  -5  13  14       17.82        0.93     26.84 o 
  -4  13  14       28.72       -3.92     29.75 o 
  -3  13  14       45.98       28.11     33.29 o 
  -2  13  14       64.57      216.79     80.80 o 
  -1  13  14       11.50       -4.91     53.49 o 
 -13   0  15        1.49       -6.06     36.86 o 
 -11   0  15        1.72       -2.05     26.89 o 
  -9   0  15      198.15      200.12     47.79 o 
  -7   0  15      419.22      487.02     55.36 o 
  -5   0  15      161.97      344.18     66.06 o 
  -3   0  15      564.22      471.76     53.42 o 
  -1   0  15      167.47      178.78     59.40 o 
   1   0  15        4.44       50.98     24.70 o 
   3   0  15      225.61       87.77     29.45 o 
   5   0  15       57.98       24.44     28.54 o 
 -14   1  15        6.39      -28.83     19.22 o 
 -13   1  15        0.60        0.66     19.68 o 
 -12   1  15        0.53       -3.23     18.60 o 
 -11   1  15       10.65      -12.66     15.86 o 
 -10   1  15       92.80      104.22     17.54 o 
  -9   1  15       33.77       45.37     15.56 o 
  -8   1  15       33.54       31.02     15.78 o 
  -7   1  15      350.54      374.13     28.12 o 
  -6   1  15       10.23      -14.35     14.32 o 
  -5   1  15      213.73      250.41     25.67 o 
  -4   1  15       17.69      -11.98     16.36 o 
  -3   1  15      899.80      860.57     46.73 o 
  -2   1  15      140.07      103.64     23.54 o 
  -1   1  15     1271.94     1254.87     69.61 o 
   0   1  15      115.10      126.76     20.90 o 
   1   1  15      900.39      964.70     42.69 o 
   2   1  15       14.67       29.53     22.05 o 
   3   1  15       71.17       63.96     19.51 o 
   4   1  15        0.53       -4.38     17.31 o 
   5   1  15      256.61      257.67     29.39 o 
   6   1  15       12.07       40.10     21.41 o 
 -14   2  15       60.41       91.47     24.87 o 
 -13   2  15      297.33      324.92     32.36 o 
 -12   2  15       96.54       69.39     27.92 o 
 -11   2  15      193.50      193.50     23.14 o 
 -10   2  15      734.84      814.40     36.63 o 
  -9   2  15       28.15       42.60     16.43 o 
  -8   2  15       37.41       14.21     15.63 o 
  -7   2  15       44.70       36.46     16.65 o 
  -6   2  15      173.84      219.56     33.11 o 
  -5   2  15       14.93       19.36     16.70 o 
  -4   2  15        1.43        6.01     17.04 o 
  -3   2  15        0.29        5.00     17.51 o 
  -2   2  15      361.74      330.36     33.09 o 
  -1   2  15       16.97       32.02     19.83 o 
   0   2  15      124.27      113.37     20.07 o 
   1   2  15      133.74      123.85     20.72 o 
   2   2  15       57.33       21.76     17.41 o 
   3   2  15       69.05       51.28     19.48 o 
   4   2  15      124.20       94.87     22.48 o 
   5   2  15      181.64      224.98     27.88 o 
   6   2  15      116.41      107.99     25.02 o 
 -14   3  15        0.71       -8.68     21.28 o 
 -13   3  15       59.46       27.84     21.72 o 
 -12   3  15       10.56       -1.63     19.10 o 
 -11   3  15        0.18       -7.98     16.21 o 
 -10   3  15       54.74       59.22     18.07 o 
  -9   3  15       21.74       17.90     17.78 o 
  -8   3  15      302.27      288.59     25.99 o 
  -7   3  15       29.78        1.33     15.38 o 
  -6   3  15      223.74      242.40     24.14 o 
  -5   3  15       43.28       19.35     16.51 o 
  -4   3  15      148.88      202.52     28.45 o 
  -3   3  15       31.68       37.02     20.09 o 
  -2   3  15      890.66      881.14     48.46 o 
  -1   3  15      105.80       95.65     24.20 o 
   0   3  15     1464.12     1420.55     49.70 o 
   1   3  15        5.33       -6.56     18.81 o 
   2   3  15      218.76      227.32     31.51 o 
   3   3  15        1.13       -0.71     17.33 o 
   4   3  15      162.85      143.39     24.73 o 
   5   3  15      107.73       56.81     21.74 o 
   6   3  15      303.37      339.13     33.72 o 
 -14   4  15      261.81      301.03     33.07 o 
 -13   4  15       43.52       -2.01     26.81 o 
 -12   4  15      140.30      175.39     26.26 o 
 -11   4  15        3.00       -3.42     17.42 o 
 -10   4  15      312.20      384.85     34.69 o 
  -9   4  15      172.75      124.21     22.39 o 
  -8   4  15      120.43      101.08     21.12 o 
  -7   4  15      127.00      118.93     20.52 o 
  -6   4  15      306.50      341.96     26.68 o 
  -5   4  15       45.80       90.08     29.80 o 
  -4   4  15       26.83       48.70     19.94 o 
  -3   4  15      120.78       50.77     21.03 o 
  -2   4  15       22.81       34.62     19.68 o 
  -1   4  15        3.17      -15.14     15.31 o 
   0   4  15        0.91       27.21     16.42 o 
   1   4  15      268.51      287.08     38.30 o 
   2   4  15        2.81       14.71     16.76 o 
   3   4  15       32.77       27.58     18.08 o 
   4   4  15      124.90      112.77     24.94 o 
   5   4  15        1.58        6.50     19.18 o 
   6   4  15      174.63      122.35     26.23 o 
 -13   5  15       11.59      -11.86     20.51 o 
 -12   5  15        3.77      -16.16     18.06 o 
 -11   5  15        7.97       20.49     18.86 o 
 -10   5  15        2.26       -1.04     20.06 o 
  -9   5  15       12.27       18.18     20.49 o 
  -8   5  15      413.84      471.66     32.43 o 
  -7   5  15       30.99       15.01     16.32 o 
  -6   5  15      247.98      253.12     24.46 o 
  -5   5  15       15.96       43.27     18.21 o 
  -4   5  15      395.52      422.80     37.18 o 
  -3   5  15        1.78       -2.75     17.71 o 
  -2   5  15      378.40      383.81     36.69 o 
  -1   5  15      558.30      551.04     37.78 o 
   0   5  15       47.24       47.56     17.91 o 
   1   5  15      180.02      204.65     26.58 o 
   2   5  15      694.22      638.81     38.71 o 
   3   5  15        6.95        3.77     17.85 o 
   4   5  15      191.09      216.96     27.85 o 
   5   5  15        1.59       14.52     19.63 o 
   6   5  15      134.46      165.24     27.43 o 
 -13   6  15      101.40       83.49     27.94 o 
 -12   6  15        4.17       -8.17     18.81 o 
 -11   6  15      306.59      289.10     29.70 o 
 -10   6  15       27.13       90.71     23.92 o 
  -9   6  15      328.36      300.17     32.12 o 
  -8   6  15      124.82      145.56     26.51 o 
  -7   6  15      201.05      205.96     26.93 o 
  -6   6  15      146.62      122.40     21.17 o 
  -5   6  15       78.05      129.65     22.57 o 
  -4   6  15      376.11      370.04     48.84 o 
  -3   6  15        6.45       18.31     19.35 o 
  -2   6  15        0.11       25.37     20.96 o 
  -1   6  15       82.88       67.87     18.82 o 
   0   6  15       32.90        7.48     16.80 o 
   1   6  15       10.10       46.39     18.96 o 
   2   6  15       64.41       44.17     22.25 o 
   3   6  15        1.68        0.81     19.82 o 
   4   6  15      137.00      114.52     27.06 o 
   5   6  15      200.37      240.51     45.64 o 
 -12   7  15        2.08      -11.11     22.75 o 
 -11   7  15        0.11       24.27     24.93 o 
 -10   7  15       32.65       34.64     23.04 o 
  -9   7  15      270.33      258.89     31.42 o 
  -8   7  15      196.80      194.02     26.93 o 
  -7   7  15      165.46      187.03     33.27 o 
  -6   7  15        1.17       17.13     24.61 o 
  -5   7  15      280.27      291.75     33.79 o 
  -4   7  15        0.10        5.84     20.02 o 
  -3   7  15      256.88      253.98     47.43 o 
  -2   7  15       52.12       16.88     36.25 o 
  -1   7  15      450.99      473.20     62.13 o 
   0   7  15        5.20       25.09     21.67 o 
   1   7  15      319.81      349.43     53.52 o 
   2   7  15      260.07      263.63     35.46 o 
   3   7  15      212.45      267.31     37.43 o 
   4   7  15       10.98      -32.05     24.81 o 
   5   7  15       89.66       61.23     32.96 o 
 -12   8  15       52.41       36.78     25.13 o 
 -11   8  15      106.50       75.15     29.45 o 
 -10   8  15        1.61       10.25     26.18 o 
  -9   8  15       56.05       94.82     27.90 o 
  -8   8  15        6.34       13.35     22.83 o 
  -7   8  15      300.25      321.26     36.53 o 
  -6   8  15       61.24       80.66     29.59 o 
  -5   8  15      589.32      709.26     55.35 o 
  -4   8  15        2.99       34.93     22.17 o 
  -3   8  15       47.60       43.15     26.63 o 
  -2   8  15       56.72       51.98     28.76 o 
  -1   8  15      155.26      151.93     29.78 o 
   0   8  15       17.41        7.69     22.47 o 
   1   8  15       25.93       66.96     26.00 o 
   2   8  15      121.62      128.33     29.55 o 
   3   8  15       25.65       39.49     26.30 o 
   4   8  15      102.97      114.92     37.35 o 
 -11   9  15       10.82       33.77     28.48 o 
 -10   9  15        1.98       27.23     26.00 o 
  -9   9  15       98.68       95.56     29.55 o 
  -8   9  15        0.38        5.91     24.13 o 
  -7   9  15        3.42        6.06     22.95 o 
  -6   9  15       25.30       60.70     37.99 o 
  -5   9  15      172.56      178.24     36.05 o 
  -4   9  15       39.95       42.38     23.95 o 
  -3   9  15      247.62      220.58     75.66 o 
  -2   9  15      140.92      118.85     28.91 o 
  -1   9  15      484.61      516.27     48.36 o 
   0   9  15      444.05      457.42     43.36 o 
   1   9  15      490.71      508.98     57.59 o 
   2   9  15      173.47      191.41     33.01 o 
   3   9  15      114.01      121.65     36.51 o 
 -10  10  15       26.46       16.51     32.67 o 
  -9  10  15       12.23        0.34     26.49 o 
  -8  10  15       94.70       91.08     28.83 o 
  -7  10  15       14.26       23.12     24.22 o 
  -6  10  15       53.27       55.56     35.75 o 
  -5  10  15      108.46      111.05     34.31 o 
  -4  10  15       84.12      112.14     32.98 o 
  -3  10  15       40.67       16.72     27.00 o 
  -2  10  15      171.11      207.80     32.69 o 
  -1  10  15        0.36       12.82     23.88 o 
   0  10  15       16.44        1.28     25.07 o 
   1  10  15       21.43      -18.55     23.88 o 
   2  10  15       20.96       -5.64     25.08 o 
  -8  11  15      151.15      198.02     41.50 o 
  -7  11  15        1.53      -37.76     34.64 o 
  -6  11  15      247.89      402.01     59.87 o 
  -5  11  15       72.51      108.87     57.84 o 
  -4  11  15       53.88       68.87     40.89 o 
  -3  11  15        0.45        1.04     50.84 o 
  -2  11  15      228.47      331.38    140.53 o 
  -1  11  15       44.61       16.11     35.92 o 
   0  11  15      590.68      633.68     75.47 o 
   1  11  15        3.16       -9.68     28.99 o 
  -6  12  15      104.40      134.65     52.73 o 
  -5  12  15        4.22       92.05     59.63 o 
  -4  12  15        0.46      -15.09     30.60 o 
  -3  12  15        0.43      -12.85     58.40 o 
  -2  12  15       24.34       56.89     58.21 o 
 -12   0  16      131.81       68.32     30.50 o 
 -10   0  16       57.53       74.67     30.92 o 
  -8   0  16      102.01       37.48     36.05 o 
  -6   0  16       19.77      110.87     70.36 o 
  -4   0  16       50.69       58.43     30.66 o 
  -2   0  16        2.33       -3.01     26.56 o 
   0   0  16        0.28       36.28     23.90 o 
   2   0  16       72.01       47.98     27.09 o 
   4   0  16      363.53      417.73     49.78 o 
 -13   1  16       17.53       -8.23     20.68 o 
 -12   1  16       45.85       14.96     20.06 o 
 -11   1  16       30.88       55.75     18.59 o 
 -10   1  16        1.61        7.26     17.33 o 
  -9   1  16       62.86       59.57     18.61 o 
  -8   1  16      204.31      198.47     23.56 o 
  -7   1  16      151.86      166.01     24.22 o 
  -6   1  16      371.41      391.02     31.43 o 
  -5   1  16        0.45       15.85     18.46 o 
  -4   1  16      355.99      304.22     32.93 o 
  -3   1  16       82.03       71.35     23.30 o 
  -2   1  16      734.13      749.30     47.33 o 
  -1   1  16      246.49      281.29     29.43 o 
   0   1  16      411.91      430.08     32.60 o 
   1   1  16      103.37       88.18     21.39 o 
   2   1  16      248.16      232.96     27.34 o 
   3   1  16       46.59       10.07     18.26 o 
   4   1  16       71.00       58.92     22.15 o 
   5   1  16        8.73       18.00     20.52 o 
 -13   2  16       31.93       56.99     22.90 o 
 -12   2  16      104.82      116.84     22.49 o 
 -11   2  16      139.51      118.11     23.83 o 
 -10   2  16       57.64       51.80     21.90 o 
  -9   2  16      339.13      327.95     28.80 o 
  -8   2  16       16.59       -1.07     16.43 o 
  -7   2  16       43.81       49.74     22.55 o 
  -6   2  16       46.41       19.82     17.98 o 
  -5   2  16       74.35       98.39     24.00 o 
  -4   2  16        4.45        5.73     18.13 o 
  -3   2  16      167.34      162.06     31.70 o 
  -2   2  16       16.97       10.85     18.91 o 
  -1   2  16       21.84       21.39     16.86 o 
   0   2  16        8.71       23.18     17.00 o 
   1   2  16       38.17        4.72     16.27 o 
   2   2  16      209.12      154.40     24.23 o 
   3   2  16       14.46       -2.81     18.24 o 
   4   2  16      104.35       87.88     26.57 o 
   5   2  16      116.05       73.13     24.05 o 
 -13   3  16        2.65        9.40     19.14 o 
 -12   3  16        4.68       -0.88     17.83 o 
 -11   3  16       33.86       51.91     21.20 o 
 -10   3  16       21.99       11.84     19.15 o 
  -9   3  16       98.45      116.49     24.58 o 
  -8   3  16       68.43       84.68     20.52 o 
  -7   3  16      477.73      526.31     45.74 o 
  -6   3  16      201.94      216.63     29.46 o 
  -5   3  16      123.31      164.40     27.58 o 
  -4   3  16       75.87       62.54     22.13 o 
  -3   3  16     1053.20     1024.53     53.65 o 
  -2   3  16       45.06       11.94     19.21 o 
  -1   3  16      984.24     1032.58     45.03 o 
   0   3  16       13.24       32.08     17.56 o 
   1   3  16      167.64      110.65     21.94 o 
   2   3  16        2.23       15.43     18.46 o 
   3   3  16      111.54       91.38     22.48 o 
   4   3  16        2.72       33.35     19.95 o 
   5   3  16       55.26       77.04     24.59 o 
 -13   4  16      243.12      289.53     32.85 o 
 -12   4  16        0.16       -3.63     17.96 o 
 -11   4  16      151.28      125.13     25.01 o 
 -10   4  16        0.59       13.71     19.50 o 
  -9   4  16      199.42      228.71     39.18 o 
  -8   4  16       20.34       -1.05     16.40 o 
  -7   4  16       27.50       15.82     16.62 o 
  -6   4  16        2.57       25.07     18.36 o 
  -5   4  16        9.23       15.89     20.93 o 
  -4   4  16        7.62      -18.31     19.66 o 
  -3   4  16       63.94       67.02     22.98 o 
  -2   4  16       19.67        8.20     20.08 o 
  -1   4  16       79.41       54.40     18.68 o 
   0   4  16       55.15       58.29     19.07 o 
   1   4  16       29.62       31.95     18.54 o 
   2   4  16       46.83       54.90     20.35 o 
   3   4  16      241.24      238.38     29.58 o 
   4   4  16        3.74        4.55     20.19 o 
   5   4  16      266.18      340.78     44.89 o 
 -12   5  16        0.45      -16.49     32.26 o 
 -11   5  16       20.87        2.94     21.73 o 
 -10   5  16       92.78      123.86     24.60 o 
  -9   5  16       12.83       34.38     20.74 o 
  -8   5  16       13.80       46.91     20.99 o 
  -7   5  16      367.37      328.49     28.69 o 
  -6   5  16       19.98       30.66     18.92 o 
  -5   5  16      145.18      177.08     33.22 o 
  -4   5  16        1.06       15.86     20.47 o 
  -3   5  16       16.38        9.13     20.54 o 
  -2   5  16      451.43      426.92     46.01 o 
  -1   5  16      141.27      152.81     23.43 o 
   0   5  16      222.26      261.63     29.40 o 
   1   5  16      167.23      135.20     25.31 o 
   2   5  16       66.28       55.75     20.92 o 
   3   5  16      258.75      226.82     28.68 o 
   4   5  16       62.88       35.54     21.69 o 
 -12   6  16      161.92      178.25     31.93 o 
 -11   6  16        8.51        3.54     23.14 o 
 -10   6  16      192.87      192.62     29.75 o 
  -9   6  16      104.93       80.54     22.33 o 
  -8   6  16       49.35       39.00     21.87 o 
  -7   6  16        1.00       13.98     21.53 o 
  -6   6  16       19.28       60.39     21.62 o 
  -5   6  16      188.09      139.22     27.76 o 
  -4   6  16       10.02      -31.47     25.79 o 
  -3   6  16       56.32      141.29     61.34 o 
  -2   6  16        4.86       23.45     22.24 o 
  -1   6  16       29.25        1.00     16.57 o 
   0   6  16       35.14       75.97     23.55 o 
   1   6  16       46.58       55.84     22.90 o 
   2   6  16      151.15      143.88     31.95 o 
   3   6  16      130.98       92.94     30.04 o 
   4   6  16      205.14      167.67     33.64 o 
 -11   7  16        6.22       -3.40     25.94 o 
 -10   7  16       97.87      105.82     30.67 o 
  -9   7  16        7.48       37.86     25.85 o 
  -8   7  16       56.00       65.00     25.62 o 
  -7   7  16       31.76       26.34     26.08 o 
  -6   7  16      518.47      628.85     55.19 o 
  -5   7  16       40.35       33.57     22.98 o 
  -4   7  16       40.23       32.50     26.66 o 
  -3   7  16        0.25      -27.41     23.87 o 
  -2   7  16      353.67      426.29     48.80 o 
  -1   7  16       79.25       44.09     28.40 o 
   0   7  16      445.86      451.85     43.41 o 
   1   7  16      118.94      108.08     29.65 o 
   2   7  16      271.93      367.66     59.93 o 
   3   7  16      141.21      115.10     31.06 o 
 -10   8  16      100.15       73.74     30.75 o 
  -9   8  16        0.09       16.19     25.96 o 
  -8   8  16       60.18       55.59     30.87 o 
  -7   8  16       41.88       41.38     29.79 o 
  -6   8  16      170.40      134.74     35.68 o 
  -5   8  16        3.12       14.28     27.91 o 
  -4   8  16        0.95       -5.23     26.22 o 
  -3   8  16        0.59      -21.64     25.55 o 
  -2   8  16        3.22       -6.78     21.83 o 
  -1   8  16       37.33       29.97     24.48 o 
   0   8  16       34.09      109.75     28.87 o 
   1   8  16       46.39       54.50     27.30 o 
   2   8  16       13.60       -1.53     24.80 o 
  -9   9  16        1.09        5.46     26.59 o 
  -8   9  16       94.81      117.10     36.03 o 
  -7   9  16       10.34       -4.26     34.38 o 
  -6   9  16      339.38      333.38     52.37 o 
  -5   9  16      300.38      335.80     53.07 o 
  -4   9  16       15.14        7.86     26.31 o 
  -3   9  16       49.05       78.89     31.77 o 
  -2   9  16      237.81      308.58     38.53 o 
  -1   9  16      202.24      179.51     32.73 o 
   0   9  16      277.62      384.80     42.04 o 
   1   9  16       34.17       24.92     26.51 o 
  -8  10  16       35.53       40.55     32.00 o 
  -7  10  16       46.03       32.21     38.48 o 
  -6  10  16      101.43       63.61     33.44 o 
  -5  10  16       54.82       39.44     31.15 o 
  -4  10  16       36.89        8.57     36.72 o 
  -3  10  16       32.57       14.72     29.57 o 
  -2  10  16       16.48        2.69     25.12 o 
  -1  10  16        6.53      -10.33     24.95 o 
   0  10  16       21.60       -9.13     27.35 o 
  -5  11  16      184.35      253.94     56.88 o 
  -4  11  16       37.05       68.33     62.28 o 
  -3  11  16      192.09      206.58     73.90 o 
 -11   0  17       10.93       14.20     34.51 o 
  -9   0  17        9.48        0.16     24.50 o 
  -7   0  17        3.85       52.89     33.31 o 
  -5   0  17      887.30      902.64     74.76 o 
  -3   0  17       36.59       34.31     31.97 o 
  -1   0  17       46.07       94.46     30.48 o 
   1   0  17       86.10       53.74     29.68 o 
   3   0  17      279.04      270.00     44.66 o 
 -12   1  17        0.09      -29.14     25.02 o 
 -11   1  17       74.80       59.77     23.85 o 
 -10   1  17       57.73       32.19     19.32 o 
  -9   1  17       84.82      114.95     21.72 o 
  -8   1  17      117.72      134.66     22.68 o 
  -7   1  17        7.23        4.11     19.68 o 
  -6   1  17      129.86      113.54     26.45 o 
  -5   1  17      646.14      603.90     44.82 o 
  -4   1  17        2.11       29.34     21.32 o 
  -3   1  17      473.74      440.82     40.90 o 
  -2   1  17       86.96       47.96     24.64 o 
  -1   1  17      490.47      502.67     35.33 o 
   0   1  17       90.93       83.67     21.61 o 
   1   1  17       27.38       16.52     18.42 o 
   2   1  17       20.97       14.20     24.21 o 
   3   1  17       46.47       31.06     21.56 o 
   4   1  17       36.10       20.97     22.59 o 
 -12   2  17       34.01       42.90     22.56 o 
 -11   2  17       23.63        4.43     21.50 o 
 -10   2  17      154.17      162.86     28.92 o 
  -9   2  17        0.35       13.25     18.22 o 
  -8   2  17        4.28        1.11     17.03 o 
  -7   2  17       18.65       29.48     19.97 o 
  -6   2  17       14.86       26.76     21.16 o 
  -5   2  17       69.81       74.05     24.85 o 
  -4   2  17       14.76       16.63     20.47 o 
  -3   2  17       14.65       -0.76     19.80 o 
  -2   2  17       19.41       53.01     24.06 o 
  -1   2  17        5.05        9.77     17.54 o 
   0   2  17       21.66        4.45     18.55 o 
   1   2  17      235.91      217.73     27.27 o 
   2   2  17        2.86       -1.39     19.40 o 
   3   2  17       23.42       48.96     21.80 o 
   4   2  17      164.71      130.18     26.98 o 
 -12   3  17        6.45       20.79     25.36 o 
 -11   3  17        3.35       16.15     24.36 o 
 -10   3  17      134.40      133.20     27.24 o 
  -9   3  17       39.49       30.68     28.02 o 
  -8   3  17      317.44      293.92     28.39 o 
  -7   3  17       10.38       14.77     19.26 o 
  -6   3  17      605.93      734.03     61.61 o 
  -5   3  17      704.85      581.51     44.08 o 
  -4   3  17      320.54      288.40     34.91 o 
  -3   3  17       69.57      100.67     27.16 o 
  -2   3  17      128.41      117.26     27.80 o 
  -1   3  17      141.30      126.16     23.24 o 
   0   3  17      200.67      216.40     27.35 o 
   1   3  17        9.10       24.92     19.01 o 
   2   3  17      104.13      113.11     23.90 o 
   3   3  17       39.91       14.11     20.60 o 
 -12   4  17      140.39      161.54     30.65 o 
 -11   4  17       17.81       22.01     23.09 o 
 -10   4  17       66.67       67.31     24.89 o 
  -9   4  17        0.01      -15.41     19.93 o 
  -8   4  17       23.20       42.76     19.52 o 
  -7   4  17       22.17       33.04     21.14 o 
  -6   4  17       44.88       41.61     23.23 o 
  -5   4  17      111.89       99.59     25.59 o 
  -4   4  17       23.35       31.76     21.84 o 
  -3   4  17       44.09       55.21     23.82 o 
  -2   4  17      103.83       93.57     26.49 o 
  -1   4  17        6.02       34.56     18.90 o 
   0   4  17       54.37       72.71     21.64 o 
   1   4  17      104.84       63.19     22.31 o 
   2   4  17      299.88      342.49     40.66 o 
   3   4  17       10.50       -1.85     20.97 o 
 -11   5  17       21.98       10.92     26.82 o 
 -10   5  17       26.78       50.85     23.07 o 
  -9   5  17       40.11       38.89     22.38 o 
  -8   5  17      183.48      181.11     32.19 o 
  -7   5  17      272.11      272.86     30.71 o 
  -6   5  17       46.79       45.72     24.10 o 
  -5   5  17       11.08       10.56     21.88 o 
  -4   5  17       55.77       50.13     23.79 o 
  -3   5  17      367.74      325.74     37.31 o 
  -2   5  17      119.22       91.78     24.97 o 
  -1   5  17       56.30       55.06     20.92 o 
   0   5  17       97.75      166.10     28.13 o 
   1   5  17       21.90      -13.81     22.47 o 
   2   5  17      154.92      138.79     32.47 o 
 -11   6  17       39.33       49.39     23.69 o 
 -10   6  17       31.35       24.90     23.71 o 
  -9   6  17       22.07       -3.51     21.33 o 
  -8   6  17        4.01        3.01     23.33 o 
  -7   6  17        6.76       19.09     23.89 o 
  -6   6  17        4.73       -0.35     22.54 o 
  -5   6  17       20.00       48.91     24.65 o 
  -4   6  17       53.91       83.14     27.64 o 
  -3   6  17       41.64       -1.49     22.51 o 
  -2   6  17       22.49        1.15     20.37 o 
  -1   6  17      322.84      269.11     49.47 o 
   0   6  17        0.27       -9.81     23.54 o 
   1   6  17      275.55      259.43     43.29 o 
   2   6  17        1.47      -15.68     32.34 o 
 -10   7  17        3.17      -10.98     25.31 o 
  -9   7  17       27.74       42.68     27.26 o 
  -8   7  17       58.28       95.61     35.33 o 
  -7   7  17      324.72      318.92     62.89 o 
  -6   7  17        1.20       37.08     34.00 o 
  -5   7  17      128.96      134.88     35.74 o 
  -4   7  17       18.59       14.20     31.55 o 
  -3   7  17      118.41      131.73     35.67 o 
  -2   7  17        0.76        2.40     24.76 o 
  -1   7  17      243.81      310.26     39.52 o 
   0   7  17       11.13       -9.15     24.80 o 
   1   7  17      182.86      175.64     42.12 o 
  -9   8  17        0.55        1.88     25.89 o 
  -8   8  17        0.39        5.67     31.67 o 
  -7   8  17       44.63       13.60     37.42 o 
  -6   8  17        7.95       13.44     33.71 o 
  -5   8  17        2.13        8.09     49.19 o 
  -4   8  17       22.13       36.02     29.76 o 
  -3   8  17        2.78       18.43     29.16 o 
  -2   8  17        0.41       18.47     26.13 o 
  -1   8  17      101.10      120.76     31.36 o 
   0   8  17        3.42       -7.47     25.28 o 
  -7   9  17      165.33      238.63     43.60 o 
  -6   9  17       29.39      -25.09     33.68 o 
  -5   9  17      132.32      111.43     43.27 o 
  -4   9  17      143.95      124.74     45.97 o 
  -3   9  17        8.73       19.24     32.29 o 
  -2   9  17      124.49      105.23     32.26 o 
 -10   0  18        2.68       15.38     28.19 o 
  -8   0  18        4.22       32.07     34.17 o 
  -6   0  18        0.67       44.19     35.50 o 
  -4   0  18       99.28       55.81     34.91 o 
  -2   0  18       17.96       49.43     35.76 o 
   0   0  18       59.25       -6.78     33.96 o 
   2   0  18      510.08      450.25     52.55 o 
 -11   1  18        1.13      -31.17     20.78 o 
 -10   1  18      126.33      116.55     24.75 o 
  -9   1  18       57.42       28.80     20.39 o 
  -8   1  18        1.30       58.12     25.43 o 
  -7   1  18        0.32      -13.22     20.66 o 
  -6   1  18      167.68      126.96     29.34 o 
  -5   1  18      109.80      108.11     27.30 o 
  -4   1  18      226.07      204.88     32.14 o 
  -3   1  18        3.26       32.37     23.23 o 
  -2   1  18      160.41      148.15     33.34 o 
  -1   1  18        1.72        1.85     18.17 o 
   0   1  18       90.95       51.76     21.69 o 
   1   1  18       82.69       85.45     23.76 o 
   2   1  18       23.31       24.36     22.06 o 
 -11   2  18       23.01       12.30     23.61 o 
 -10   2  18        0.96      -18.27     20.66 o 
  -9   2  18        4.53       -2.11     19.09 o 
  -8   2  18       49.96       27.10     22.91 o 
  -7   2  18        7.92       14.43     24.39 o 
  -6   2  18       11.19       10.45     22.04 o 
  -5   2  18        0.11       15.24     22.30 o 
  -4   2  18        2.26      -15.45     21.51 o 
  -3   2  18       68.40       85.96     27.20 o 
  -2   2  18       22.45       18.91     23.79 o 
  -1   2  18       54.40       22.02     20.01 o 
   0   2  18       56.12       69.64     22.06 o 
   1   2  18      132.85      106.80     25.42 o 
   2   2  18      178.66      146.90     27.93 o 
 -11   3  18       51.69       33.47     24.48 o 
 -10   3  18       58.12       40.96     24.32 o 
  -9   3  18      269.17      234.61     31.15 o 
  -8   3  18        1.52      -10.27     20.30 o 
  -7   3  18      123.45      144.89     30.45 o 
  -6   3  18       24.48       40.95     24.06 o 
  -5   3  18      665.71      728.33     50.62 o 
  -4   3  18       89.07       86.09     26.66 o 
  -3   3  18       76.69       78.10     26.70 o 
  -2   3  18       20.65        3.08     21.32 o 
  -1   3  18       13.15        8.13     19.53 o 
   0   3  18       35.68       37.77     20.92 o 
   1   3  18        5.04        8.66     20.80 o 
 -10   4  18       22.72       18.75     23.03 o 
  -9   4  18        1.74      -20.83     23.84 o 
  -8   4  18       58.73       48.51     26.61 o 
  -7   4  18       53.30       56.18     26.23 o 
  -6   4  18        0.06        0.15     21.89 o 
  -5   4  18        0.48        6.68     22.78 o 
  -4   4  18       65.04       69.51     27.39 o 
  -3   4  18       64.89       93.10     28.69 o 
  -2   4  18        0.87       10.83     19.56 o 
  -1   4  18      522.17      543.30     39.09 o 
   0   4  18        1.59       22.75     20.70 o 
   1   4  18      156.52      163.43     28.31 o 
  -9   5  18       49.40       48.94     31.31 o 
  -8   5  18      268.82      358.80     41.44 o 
  -7   5  18      109.13       76.41     28.44 o 
  -6   5  18      286.31      306.95     45.79 o 
  -5   5  18      236.86      223.35     34.07 o 
  -4   5  18       54.44       22.00     24.27 o 
  -3   5  18      334.73      341.66     39.42 o 
  -2   5  18       14.42        4.69     19.98 o 
  -1   5  18      132.79      170.52     26.72 o 
   0   5  18        3.52       -0.71     20.25 o 
  -9   6  18       36.96       90.29     30.32 o 
  -8   6  18       24.63       18.40     26.77 o 
  -7   6  18      106.05       88.91     34.89 o 
  -6   6  18      164.88       91.66     30.43 o 
  -5   6  18       24.71       11.81     25.37 o 
  -4   6  18       58.61       81.12     27.95 o 
  -3   6  18        2.92        2.94     24.81 o 
  -2   6  18      129.75      144.97     33.30 o 
  -1   6  18       64.04       25.45     27.13 o 
  -7   7  18       66.86       58.92     41.03 o 
  -6   7  18       85.69       35.64     58.83 o 
  -5   7  18       75.12       20.65     30.03 o 
  -4   7  18      221.60      196.32     42.14 o 
  -3   7  18       17.36      -11.35     30.14 o 
  -2   7  18       37.66       18.64     26.72 o 
  -9   0  19       75.91       79.57     40.66 o 
  -7   0  19        1.65       62.62     37.42 o 
  -5   0  19      116.93       80.03     39.03 o 
  -3   0  19        1.02        6.36     35.52 o 
  -1   0  19       98.38       43.48     41.41 o 
  -9   1  19        2.28        4.83     24.43 o 
  -8   1  19       26.50       16.35     25.14 o 
  -7   1  19       90.96       71.65     27.20 o 
  -6   1  19       30.52       45.04     26.14 o 
  -5   1  19      175.44      119.14     29.58 o 
  -4   1  19        7.96       26.14     24.73 o 
  -3   1  19       12.01       80.74     28.27 o 
  -2   1  19        1.50        2.27     23.00 o 
  -1   1  19       27.42       27.10     21.54 o 
  -9   2  19        2.01       20.02     25.28 o 
  -8   2  19        0.45       48.74     27.18 o 
  -7   2  19        0.45       -7.95     22.06 o 
  -6   2  19       30.88       21.90     24.31 o 
  -5   2  19      169.55       94.27     32.05 o 
  -4   2  19        0.53      -22.25     23.05 o 
  -3   2  19       51.94       86.62     28.55 o 
  -2   2  19       29.28       14.74     20.90 o 
  -1   2  19       81.42       30.21     22.11 o 
  -8   3  19      262.08      289.97     38.94 o 
  -7   3  19        0.12      -19.47     24.21 o 
  -6   3  19      189.07      193.76     45.45 o 
  -5   3  19       19.96        8.29     24.08 o 
  -4   3  19      147.33      146.17     32.20 o 
  -3   3  19       25.42       35.01     26.72 o 
  -2   3  19        4.07       -6.98     20.28 o 
  -1   3  19       19.91       14.59     21.54 o 
  -8   4  19        0.67       33.51     30.56 o 
  -7   4  19        2.27      -10.29     23.76 o 
  -6   4  19       88.13       88.11     29.34 o 
  -5   4  19       27.95       23.72     25.40 o 
  -4   4  19       69.17       56.62     27.86 o 
  -3   4  19       12.31       -2.75     24.80 o 
  -2   4  19      299.05      348.14     36.84 o 
  -6   5  19      177.79      211.43     35.58 o 
  -5   5  19       58.38       97.45     29.86 o 
  -4   5  19      206.87      240.91     37.93 o 
                                                 
